# Supplementary material for: Construction and analysis of the chromosome-level haplotype-resolved genomes of two Crassostrea oyster congeners: Crassostrea angulata and Crassostrea gigas
Source: Gigascience. 2023 Oct 3;12:giad077. doi: 10.1093/gigascience/giad077 (PMC10546077; doi:10.1093/gigascience/giad077)
Supplement: giad077_Supplemental_Files [file giad077_supplemental_files.zip]

Archive with 10 entries (10 files):
- SupplementaryFile1r1.txt
- SupplementaryFile2r1.txt
- SupplementaryFile3r1.txt
- Table_S1.xlsx
- Table_S2.xlsx
- Table_S3.xlsx
- Table_S4.xlsx
- Table_S5.xlsx
- Table_S6.xlsx
- Table_S7.xlsx
