# Supplementary material for: Construction and analysis of the chromosome-level haplotype-resolved genomes of two Crassostrea oyster congeners: Crassostrea angulata and Crassostrea gigas
Source: Gigascience. 2023 Oct 3;12:giad077. doi: 10.1093/gigascience/giad077 (PMC10546077; doi:10.1093/gigascience/giad077)
Supplement: giad077_Supplemental_Files [file giad077_supplemental_files.zip › SupplementaryFile1r1.txt]

##Supplementary_File_1
##Notes for the usage of resequencing data.
##In the study, a total of 155 resequenced individuals (69 Crassostrea angulata and 86 C. gigas) were involved in the related analysis. Among them, 47 wild C. angulata oysters collected in Xiamen, China in October 2022 were resequenced with a raw base production of 15-20 G (>25) in the study, and the other 108 resequenced data were from our previous study (PRJNA394055; Li L, et al. Nature Ecology…
ID	Location	Species	INSDC_AccNo	Produced_In_The_Study	Used_In_Genome_Quality_Assessment	Used_In_Population_Analysis
AN002	Xiamen	C. angulata	SRR22669021	Yes	No	Yes
AN003	Xiamen	C. angulata	SRR22669020	Yes	No	Yes
AN004	Xiamen	C. angulata	SRR22669009	Yes	No	Yes
AN005	Xiamen	C. angulata	SRR22668998	Yes	No	Yes
AN006	Xiamen	C. angulata	SRR22668987	Yes	No	Yes
AN007	Xiamen	C. angulata	SRR22668979	Yes	No	Yes
AN008	Xiamen	C. angulata	SRR22668978	Yes	No	Yes
AN009	Xiamen	C. angulata	SRR22668977	Yes	No	Yes
AN010	Xiamen	C. angulata	SRR22668976	Yes	No	Yes
AN011	Xiamen	C. angulata	SRR22668975	Yes	No	Yes
AN012	Xiamen	C. angulata	SRR22669019	Yes	No	Yes
AN013	Xiamen	C. angulata	SRR22669018	Yes	No	Yes
AN014	Xiamen	C. angulata	SRR22669017	Yes	No	Yes
AN016	Xiamen	C. angulata	SRR22669016	Yes	No	Yes
AN017	Xiamen	C. angulata	SRR22669015	Yes	No	Yes
AN018	Xiamen	C. angulata	SRR22669014	Yes	No	Yes
AN020	Xiamen	C. angulata	SRR22669013	Yes	No	Yes
AN021	Xiamen	C. angulata	SRR22669012	Yes	No	Yes
AN022	Xiamen	C. angulata	SRR22669011	Yes	No	Yes
AN023	Xiamen	C. angulata	SRR22669010	Yes	No	Yes
AN024	Xiamen	C. angulata	SRR22669008	Yes	No	Yes
AN025	Xiamen	C. angulata	SRR22669007	Yes	No	Yes
AN026	Xiamen	C. angulata	SRR22669006	Yes	No	Yes
AN027	Xiamen	C. angulata	SRR22669005	Yes	No	Yes
AN028	Xiamen	C. angulata	SRR22669004	Yes	No	Yes
AN029	Xiamen	C. angulata	SRR22669003	Yes	No	Yes
AN030	Xiamen	C. angulata	SRR22669002	Yes	No	Yes
AN031	Xiamen	C. angulata	SRR22669001	Yes	No	Yes
AN032	Xiamen	C. angulata	SRR22669000	Yes	No	Yes
AN033	Xiamen	C. angulata	SRR22668999	Yes	No	Yes
AN034	Xiamen	C. angulata	SRR22668997	Yes	No	Yes
AN035	Xiamen	C. angulata	SRR22668996	Yes	No	Yes
AN036	Xiamen	C. angulata	SRR22668995	Yes	No	Yes
AN037	Xiamen	C. angulata	SRR22668994	Yes	No	Yes
AN038	Xiamen	C. angulata	SRR22668993	Yes	No	Yes
AN039	Xiamen	C. angulata	SRR22668992	Yes	No	Yes
AN040	Xiamen	C. angulata	SRR22668991	Yes	No	Yes
AN041	Xiamen	C. angulata	SRR22668990	Yes	No	Yes
AN042	Xiamen	C. angulata	SRR22668989	Yes	No	Yes
AN043	Xiamen	C. angulata	SRR22668988	Yes	No	Yes
AN044	Xiamen	C. angulata	SRR22668986	Yes	No	Yes
AN045	Xiamen	C. angulata	SRR22668985	Yes	No	Yes
AN046	Xiamen	C. angulata	SRR22668984	Yes	No	Yes
AN047	Xiamen	C. angulata	SRR22668983	Yes	No	Yes
AN048	Xiamen	C. angulata	SRR22668982	Yes	No	Yes
AN049	Xiamen	C. angulata	SRR22668981	Yes	No	Yes
AN050	Xiamen	C. angulata	SRR22668980	Yes	No	Yes
SP001	Qingdao	C. gigas	SRR6063229	No	Yes	Yes
SP009	Qingdao	C. gigas	SRR6063055	No	Yes	Yes
SP010	Qingdao	C. gigas	SRR6063054	No	Yes	Yes
SP011	Qingdao	C. gigas	SRR6063049	No	Yes	Yes
SP012	Qingdao	C. gigas	SRR6063048	No	Yes	Yes
SP013	Qingdao	C. gigas	SRR6063228	No	Yes	Yes
SP014	Qingdao	C. gigas	SRR6063227	No	Yes	Yes
SP015	Qingdao	C. gigas	SRR6063230	No	Yes	Yes
SP057	Qingdao	C. gigas	SRR6063179	No	Yes	Yes
SP058	Qingdao	C. gigas	SRR6063177	No	Yes	Yes
SP059	Qingdao	C. gigas	SRR6063184	No	Yes	Yes
SP060	Qingdao	C. gigas	SRR6063185	No	Yes	Yes
SP061	Qingdao	C. gigas	SRR6063129	No	Yes	Yes
SP062	Qingdao	C. gigas	SRR6063130	No	Yes	Yes
SP063	Qingdao	C. gigas	SRR6063131	No	Yes	Yes
SP064	Qingdao	C. gigas	SRR6063132	No	Yes	Yes
SP065	Qingdao	C. gigas	SRR6063133	No	Yes	Yes
SP066	Qingdao	C. gigas	SRR6063135	No	Yes	Yes
SP067	Qingdao	C. gigas	SRR6063136	No	Yes	Yes
SP068	Qingdao	C. gigas	SRR6063137	No	Yes	Yes
SP069	Qingdao	C. gigas	SRR6063128	No	No	Yes
SP070	Qingdao	C. gigas	SRR6063127	No	No	Yes
SP138	Qingdao	C. gigas	SRR6063194	No	No	Yes
SP139	Qingdao	C. gigas	SRR6063187	No	No	Yes
SP140	Qingdao	C. gigas	SRR6063186	No	No	Yes
SP141	Qingdao	C. gigas	SRR6063356	No	No	Yes
SP142	Qingdao	C. gigas	SRR6063357	No	No	Yes
SP143	Qingdao	C. gigas	SRR6063213	No	No	Yes
SP144	Qingdao	C. gigas	SRR6063214	No	No	Yes
SP392	Qingdao	C. gigas	SRR6063413	No	No	Yes
SP393	Qingdao	C. gigas	SRR6063411	No	No	Yes
SP492	Qingdao	C. gigas	SRR6063099	No	No	Yes
SP495	Qingdao	C. gigas	SRR6063095	No	No	Yes
SP024	Yantai	C. gigas	SRR6063396	No	No	Yes
SP025	Yantai	C. gigas	SRR6063389	No	No	Yes
SP026	Yantai	C. gigas	SRR6063390	No	No	Yes
SP027	Yantai	C. gigas	SRR6063391	No	No	Yes
SP028	Yantai	C. gigas	SRR6063392	No	No	Yes
SP029	Yantai	C. gigas	SRR6063387	No	No	Yes
SP030	Yantai	C. gigas	SRR6063388	No	No	Yes
SP031	Yantai	C. gigas	SRR6063040	No	No	Yes
SP032	Yantai	C. gigas	SRR6063038	No	No	Yes
SP118	Yantai	C. gigas	SRR6063193	No	No	Yes
SP119	Yantai	C. gigas	SRR6062996	No	No	Yes
SP120	Yantai	C. gigas	SRR6063155	No	No	Yes
SP121	Yantai	C. gigas	SRR6063154	No	No	Yes
SP122	Yantai	C. gigas	SRR6063148	No	No	Yes
SP123	Yantai	C. gigas	SRR6063149	No	No	Yes
SP133	Yantai	C. gigas	SRR6063188	No	No	Yes
SP134	Yantai	C. gigas	SRR6063191	No	No	Yes
SP135	Yantai	C. gigas	SRR6063189	No	No	Yes
SP136	Yantai	C. gigas	SRR6063192	No	No	Yes
SP137	Yantai	C. gigas	SRR6063195	No	No	Yes
SP033	Jinzhou	C. gigas	SRR6063037	No	No	Yes
SP034	Jinzhou	C. gigas	SRR6063039	No	No	Yes
SP035	Jinzhou	C. gigas	SRR6063045	No	No	Yes
SP036	Jinzhou	C. gigas	SRR6063044	No	No	Yes
SP037	Jinzhou	C. gigas	SRR6063042	No	No	Yes
SP038	Jinzhou	C. gigas	SRR6063041	No	No	Yes
SP039	Jinzhou	C. gigas	SRR6063047	No	No	Yes
SP040	Jinzhou	C. gigas	SRR6063046	No	No	Yes
SP041	Jinzhou	C. gigas	SRR6063313	No	No	Yes
SP042	Jinzhou	C. gigas	SRR6063314	No	No	Yes
SP043	Jinzhou	C. gigas	SRR6063311	No	No	Yes
SP044	Jinzhou	C. gigas	SRR6063312	No	No	Yes
SP045	Jinzhou	C. gigas	SRR6063309	No	No	Yes
SP046	Jinzhou	C. gigas	SRR6063310	No	No	Yes
SP047	Jinzhou	C. gigas	SRR6063306	No	No	Yes
SP048	Jinzhou	C. gigas	SRR6063308	No	No	Yes
SP049	Jinzhou	C. gigas	SRR6063316	No	No	Yes
SP050	Jinzhou	C. gigas	SRR6063315	No	No	Yes
SP051	Jinzhou	C. gigas	SRR6063180	No	No	Yes
SP052	Jinzhou	C. gigas	SRR6063178	No	No	Yes
SP053	Jinzhou	C. gigas	SRR6063183	No	No	Yes
SP054	Jinzhou	C. gigas	SRR6063181	No	No	Yes
SP055	Jinzhou	C. gigas	SRR6063470	No	No	Yes
SP056	Jinzhou	C. gigas	SRR6063469	No	No	Yes
SP145	Jinzhou	C. gigas	SRR6063207	No	No	Yes
SP146	Jinzhou	C. gigas	SRR6063208	No	No	Yes
SP147	Jinzhou	C. gigas	SRR6063355	No	No	Yes
SP148	Jinzhou	C. gigas	SRR6063210	No	No	Yes
SP149	Jinzhou	C. gigas	SRR6063343	No	No	Yes
SP150	Jinzhou	C. gigas	SRR6063344	No	No	Yes
SP151	Jinzhou	C. gigas	SRR6063338	No	No	Yes
SP152	Jinzhou	C. gigas	SRR6063337	No	No	Yes
SP311	Jinzhou	C. gigas	SRR6063216	No	No	Yes
SP338	Ningde	C. angulata	SRR6063119	No	Yes	Yes
SP339	Ningde	C. angulata	SRR6063043	No	Yes	Yes
SP340	Ningde	C. angulata	SRR6063027	No	Yes	Yes
SP341	Ningde	C. angulata	SRR6063034	No	Yes	Yes
SP342	Ningde	C. angulata	SRR6063033	No	Yes	Yes
SP343	Ningde	C. angulata	SRR6063125	No	Yes	Yes
SP344	Ningde	C. angulata	SRR6063126	No	Yes	Yes
SP345	Ningde	C. angulata	SRR6063124	No	Yes	Yes
SP346	Ningde	C. angulata	SRR6063134	No	Yes	Yes
SP347	Ningde	C. angulata	SRR6063122	No	Yes	Yes
SP348	Ningde	C. angulata	SRR6063123	No	Yes	Yes
SP349	Ningde	C. angulata	SRR6063120	No	Yes	Yes
SP350	Ningde	C. angulata	SRR6063121	No	Yes	Yes
SP351	Ningde	C. angulata	SRR6063118	No	Yes	Yes
SP352	Ningde	C. angulata	SRR6063465	No	Yes	Yes
SP353	Ningde	C. angulata	SRR6063466	No	Yes	Yes
SP354	Ningde	C. angulata	SRR6063468	No	Yes	Yes
SP355	Ningde	C. angulata	SRR6063467	No	Yes	Yes
SP387	Ningde	C. angulata	SRR6063070	No	Yes	Yes
SP388	Ningde	C. angulata	SRR6063069	No	Yes	Yes
SP389	Ningde	C. angulata	SRR6063060	No	No	Yes
SP390	Ningde	C. angulata	SRR6063079	No	No	Yes
