# Supplementary material for: Construction and analysis of the chromosome-level haplotype-resolved genomes of two Crassostrea oyster congeners: Crassostrea angulata and Crassostrea gigas
Source: Gigascience. 2023 Oct 3;12:giad077. doi: 10.1093/gigascience/giad077 (PMC10546077; doi:10.1093/gigascience/giad077)
Supplement: giad077_Supplemental_Files [file giad077_supplemental_files.zip › SupplementaryFile2r1.txt]

*** Supplementary_File_2
*** The control file for the running of MCMCTree program in PAML package version 4.7a.


          seed = -1
       seqfile = XGto16.mcmc.aln.txt
      treefile = XGto16.mcmc.tree.txt
      mcmcfile = XGto16.mcmc.tree.mcmc.txt
       outfile = XGto16.mcmc.tree.out.txt

         ndata = 3
       seqtype = 0    * 0: nucleotides; 1:codons; 2:AAs
       usedata = 1    * 0: no data; 1:seq like; 2:normal approximation; 3:out.BV (in.BV)
         clock = 2    * 1: global clock; 2: independent rates; 3: correlated rates
       RootAge = ''  * safe constraint on root age, used if no fossil for root.

         model = 0    * 0:JC69, 1:K80, 2:F81, 3:F84, 4:HKY85
         alpha = 0    * alpha for gamma rates at sites
         ncatG = 5    * No. categories in discrete gamma

     cleandata = 0    * remove sites with ambiguity data (1:yes, 0:no)?

       BDparas = 1 1 0.1  * birth, death, sampling
   kappa_gamma = 6 2      * gamma prior for kappa
   alpha_gamma = 1 1      * gamma prior for alpha

   rgene_gamma = 2 20 1   * gammaDir prior for rate for genes
  sigma2_gamma = 1 10 1   * gammaDir prior for sigma^2     (for clock=2 or 3)

      finetune = 1: .1 .1 .1 .1 .1 .1 * auto (0 or 1): times, musigma2, rates, mixing, paras, FossilErr

         print = 1   * 0: no mcmc sample; 1: everything except branch rates 2: everything
        burnin = 300000
      sampfreq = 10
       nsample = 100000

*** Note: Make your window wider (100 columns) before running the program.
