# Supplementary material for: Construction and analysis of the chromosome-level haplotype-resolved genomes of two Crassostrea oyster congeners: Crassostrea angulata and Crassostrea gigas
Source: Gigascience. 2023 Oct 3;12:giad077. doi: 10.1093/gigascience/giad077 (PMC10546077; doi:10.1093/gigascience/giad077)
Supplement: giad077_Supplemental_Files [file giad077_supplemental_files.zip › SupplementaryFile3r1.txt]

##Supplementary_File_3
##The BUSCOs of the several Crassostrea oyster genomes.
ID	Species	Source	N50 (Mbp)	BUSCO
AN	Crassostrea angulata	this tsudy	12.8	C:99.1%[S:98.3%,D:0.8%],F:0.6%,M:0.3%
GI	Crassostrea gigas	this tsudy	5.5	C:98.9%[S:98.0%,D:0.9%],F:0.5%,M:0.6%
QD	Crassostrea gigas	GCA_011032805.1	3.1	C:94.0%[S:89.4%,D:4.6%],F:0.7%,M:5.3%
EUR	Crassostrea gigas	GCA_902806645.1	1.8	C:98.4%[S:95.3%,D:3.1%],F:0.7%,M:0.9%
YT	Crassostrea gigas	GCA_005518195.2	0.58	C:94.1%[S:93.6%,D:0.5%],F:2.4%,M:3.5%
V9	Crassostrea gigas	GCA_000297895.1	0.02	C:96.7%[S:91.2%,D:5.5%],F:2.0%,M:1.3%
JJLa	Crassostrea ariakensis	GCA_020567875.1	6.9	C:95.3%[S:92.8%,D:2.5%],F:1.0%,M:3.7%
JJHh	Crassostrea ariakensis	GCA_020458035.1	5.9	C:99.0%[S:96.1%,D:2.9%],F:0.4%,M:0.6%
XGZy	Crassostrea hongkongensis	PRJNA592306	0.32	C:97.2%[S:94.2%,D:3.0%],F:0.4%,M:2.4%
