# Supplementary material for: Construction and analysis of the chromosome-level haplotype-resolved genomes of two Crassostrea oyster congeners: Crassostrea angulata and Crassostrea gigas
Source: Gigascience. 2023 Oct 3;12:giad077. doi: 10.1093/gigascience/giad077 (PMC10546077; doi:10.1093/gigascience/giad077)
Supplement: giad077_Supplemental_Files [file giad077_supplemental_files.zip › Table_S1.xlsx]

## Sheet: Sheet1
##Table S1 The genomes used for ortholog group construction.
ID	Species	Phylum	Class	Order	Source	Publication
CrAnH1	Crassostrea angulata	Mollusca	Bivalvia	Ostreoida	This study.	N.A.
CrGiH1	Crassostrea gigas	Mollusca	Bivalvia	Ostreoida	This study.	N.A.
CrArLA	Crassostrea ariakensis	Mollusca	Bivalvia	Ostreoida	NCBI: GCA_020567875.1	Li, A., H. Dai, et al. (2021). "Genome of the estuarine oyster provides insights into climate impact and adaptive plasticity." Communications Biology 4(1).
CrHoZY	Crassostrea hongkongensis	Mollusca	Bivalvia	Ostreoida	NCBI: PRJNA592306	Zhang, Y., F. Mao, et al. (2022). "Comparative Genomics Reveals Evolutionary Drivers of Sessile Life and Left-right Shell Asymmetry in Bivalves." Genomics Proteomics Bioinformatics
CrVi	Crassostrea virginica	Mollusca	Bivalvia	Ostreoida	NCBI: GCF_002022765.2	N.A.
PiFu	Pinctada fucata	Mollusca	Bivalvia	Pterioida	GigaDB: http://gigadb.org/dataset/100240	Du XD, Fan GY, Jiao Y, et al. The pearl oyster Pinctada fucata martensii genome and multi-omic analyses provide insights into biomineralization. Gigascience. 2017;6(8).
BaPl	Bathymodiolus platifrons	Mollusca	Bivalvia	Mytiloida	http://datadryad.org/resource/doi:10.5061/dryad.h9942	Sun, J., Y. Zhang, et al. (2017). "Adaptation to deep-sea chemosynthetic environments as revealed by mussel genomes." Nature Ecology & Evolution 1(5).
MoPh	Modiolus philippinarum	Mollusca	Bivalvia	Mytiloida	http://datadryad.org/resource/doi:10.5061/dryad.h9942	Sun, J., Y. Zhang, et al. (2017). "Adaptation to deep-sea chemosynthetic environments as revealed by mussel genomes." Nature Ecology & Evolution 1(5).
ChFa	Chlamys farreri	Mollusca	Bivalvia	Pectinoida	http://mgb.ouc.edu.cn/cfbase/html/	Li, Y. L., X. Q. Sun, et al. (2017). "Scallop genome reveals molecular adaptations to semi-sessile life and neurotoxins." Nature Communications 8.
MiYe	Mizuhopecten yessoensis	Mollusca	Bivalvia	Pectinoida	NCBI: GCA_002113885.2	Wang, S., J. B. Zhang, et al. (2017). "Scallop genome provides insights into evolution of bilaterian karyotype and development." Nature Ecology & Evolution 1(5).
ArPu	Argopecten purpuratus	Mollusca	Bivalvia	Pectinoida	GigaDB: http://gigadb.org/dataset/100419	Li, C., X. Liu, et al. (2018). "Draft genome of the Peruvian scallop Argopecten purpuratus." Gigascience 7(4).
AnBr	Anadara broughtonii	Mollusca	Bivalvia	Arcoida	GigaDB: http://gigadb.org/dataset/100607	Bai, C. M., L. S. Xin, et al. (2019). "Chromosomal-level assembly of the blood clam, Scapharca (Anadara) broughtonii, using long sequence reads and Hi-C." Gigascience 8(7).
DrRo	Dreissena rostriformis	Mollusca	Bivalvia	Euheterodonta	NCBI: GCA_007657795.1	Calcino, A. D., A. L. de Oliveira, et al. (2019). "The quagga mussel genome and the evolution of freshwater tolerance." DNA Research 26(5): 411-422.
ElCh	Elysia chlorotica	Mollusca	Gastropoda	Euthyneura	NCBI: GCA_003991915.1	Cai, H. M., Q. Li, et al. (2019). "A draft genome assembly of the solar-powered sea slug Elysia chlorotica." Scientific Data 6.
PoCa	Pomacea canaliculata	Mollusca	Gastropoda	Architaenioglossa	NCBI: GCA_003073045.1	Sun, J., H. Mu, et al. (2019). "Signatures of Divergence, Invasiveness, and Terrestrialization Revealed by Four Apple Snail Genomes." Molecular Biology and Evolution 36(7): 1507-1520.
CaTe	Capitella teleta	Annelida	Polychaeta	Capitellida	NCBI: GCA_000328365.1	N.A.
