# Supplementary material for: Construction and analysis of the chromosome-level haplotype-resolved genomes of two Crassostrea oyster congeners: Crassostrea angulata and Crassostrea gigas
Source: Gigascience. 2023 Oct 3;12:giad077. doi: 10.1093/gigascience/giad077 (PMC10546077; doi:10.1093/gigascience/giad077)
Supplement: giad077_Supplemental_Files [file giad077_supplemental_files.zip › Table_S2.xlsx]

## Sheet: 1
##Table S2 Genome assessment by short DNA reads and transcriptome mapping.
	C. angulata genome			C. gigas genome			C. ariakensis genome
	MPR	UNM	ERR	MPR	UNM	ERR	MPR	UNM	ERR
AN	98.3591	93.9322	1.6992	97.1797	88.5094	3.5002	-	-	-
GI	97.2503	88.3804	3.5253	98.5397	94.2177	1.6144	-	-	-
CH1	98.2092	91.9471	1.8541	98.2964	92.3667	1.7749	-	-	-
dCAN20	94.16±0.19	77.82±1.48	2.60±0.07	93.67±0.21	75.71±1.71	2.95±0.04	-	-	-
dCGI20	93.47±0.45	74.36±2.51	3.02±0.05	94.00±0.41	76.21±2.40	2.71±0.05	-	-	-
rCAN18	77.49±1.26	68.22±1.21	-	73.64±1.28	63.48±1.18	-	17.21±0.61	10.87±0.42	-
rCGI18	73.46±1.29	63.74±1.28	-	76.02±1.26	66.42±1.25	-	17.89±1.12	11.45±0.89	-
rCAR18	23.68±1.11	13.64±0.87	-	23.68±1.12	13.56±0.87	-	72.51±3.25	61.19±3.23	-
