# Supplementary material for: Construction and analysis of the chromosome-level haplotype-resolved genomes of two Crassostrea oyster congeners: Crassostrea angulata and Crassostrea gigas
Source: Gigascience. 2023 Oct 3;12:giad077. doi: 10.1093/gigascience/giad077 (PMC10546077; doi:10.1093/gigascience/giad077)
Supplement: giad077_Supplemental_Files [file giad077_supplemental_files.zip › Table_S3.xlsx]

## Sheet: 1
##Table S3 The repeat contents of the two genomes.
	C. angulata				C. gigas
scf	TE-RPM	TE-MDL	TR	TOTAL	TE-RPM	TE-MDL	TR	TOTAL
scf1	29152775 (41.57)	37613042 (53.63)	3579322 (5.10)	41499841 (59.17)	35113224 (41.36)	47264962 (55.67)	5077888 (5.98)	52941544 (62.36)
scf2	27296901 (39.63)	34479920 (50.06)	3172830 (4.61)	37430684 (54.35)	27059024 (39.06)	34297538 (49.51)	3546673 (5.12)	37720980 (54.45)
scf3	19679140 (31.52)	24422712 (39.11)	2581227 (4.13)	26496329 (42.44)	19526012 (31.22)	23949300 (38.29)	2468423 (3.95)	26203329 (41.90)
scf4	19463641 (31.45)	23972713 (38.74)	2538378 (4.10)	26297575 (42.49)	18709173 (30.82)	22702107 (37.39)	2529930 (4.17)	25331179 (41.72)
scf5	22826560 (37.99)	29304287 (48.77)	2750352 (4.58)	31783577 (52.89)	22453317 (37.09)	28715502 (47.43)	2813043 (4.65)	31576611 (52.16)
scf6	18204963 (31.91)	21719254 (38.07)	2484787 (4.36)	23791915 (41.71)	18820932 (31.65)	23094546 (38.84)	2525782 (4.25)	25478051 (42.85)
scf7	17017974 (30.90)	20735945 (37.65)	2343536 (4.25)	22728783 (41.27)	17996924 (31.47)	22068790 (38.59)	2880306 (5.04)	24411636 (42.68)
scf8	19284748 (33.61)	23050103 (40.18)	3406136 (5.94)	25561029 (44.55)	17487294 (31.40)	21251374 (38.16)	2479707 (4.45)	23827743 (42.79)
scf9	16918986 (33.66)	22018296 (43.81)	2471356 (4.92)	24312263 (48.37)	18086841 (34.02)	23496648 (44.19)	2685465 (5.05)	25826151 (48.57)
scf10	12655036 (35.87)	16031367 (45.44)	1328688 (3.77)	17533297 (49.69)	13308377 (36.32)	17012656 (46.43)	1673362 (4.57)	18749673 (51.17)
others	712305 (18.48)	1970982 (51.14)	617681 (16.03)	2221828 (57.64)	2307868 (36.87)	3894688 (62.23)	1543844 (24.67)	4282319 (68.42)
Total	203213029 (34.90)	255318621 (43.84)	27274293 (4.68)	279657121 (48.02)	210868986 (34.78)	267748111 (44.16)	30224423 (4.98)	296349216 (48.87)
