# Supplementary material for: Construction and analysis of the chromosome-level haplotype-resolved genomes of two Crassostrea oyster congeners: Crassostrea angulata and Crassostrea gigas
Source: Gigascience. 2023 Oct 3;12:giad077. doi: 10.1093/gigascience/giad077 (PMC10546077; doi:10.1093/gigascience/giad077)
Supplement: giad077_Supplemental_Files [file giad077_supplemental_files.zip › Table_S4.xlsx]

## Sheet: 1
##Table S4 The gene pairs with Ka/Ks > 1.
SequencePairs	Ka	Ks	Ka/Ks	P-Value(Fisher)	SWISS-PROT	NR
CANg01706，CGIg01778	2.40017	0.200522	11.9696	0	.	XP_034320360.1 uncharacterized protein LOC117687620 [Crassostrea gigas]
CANg12579，CGIg12728	0.0471872	0.0212312	2.22254	0.0310486	.	XP_034308095.1 tripartite motif-containing protein 72-like [Crassostrea gigas]
CANg00050，CGIg00005	0.0501888	0.0184846	2.71517	0.00112337	.	XP_034319750.1 uncharacterized protein LOC105342926 isoform X1 [Crassostrea gigas]XP_034319751.1 uncharacterized protein LOC105342926 isoform X1 [Crassostrea gigas]XP_034319752.1 uncharacterized protein LOC105342926 isoform X1 [Crassostrea gigas]
CANg19380，CGIg16948	0.0371589	0.0163011	2.27953	0.0215055	.	XP_034325619.1 E3 ubiquitin-protein ligase Trim36 isoform X2 [Crassostrea gigas]
CANg24963，CGIg25371	0.0236391	0.00552415	4.27922	0.0420046	.	XP_034329940.1 uncharacterized protein LOC105340232 [Crassostrea gigas]
CANg22869，CGIg19711	2.37322	0.715514	3.31681	0	sp|Q7TN88|PK1L2_MOUSE Polycystic kidney disease protein 1-like 2 OS=Mus musculus OX=10090 GN=Pkd1l2 PE=2 SV=1	XP_022316356.1 uncharacterized protein LOC111120020 isoform X2 [Crassostrea virginica]
CANg14726，CGIg14920	2.30304	0.774643	2.97304	0	sp|Q9SMT7|4CLLA_ARATH Oxalate--CoA ligase OS=Arabidopsis thaliana OX=3702 GN=AAE3 PE=1 SV=1	XP_011412739.2 tyrocidine synthase 3 [Crassostrea gigas]
CANg04685，CGIg04762	2.58496	0.281327	9.18847	0	sp|Q9NQW7|XPP1_HUMAN Xaa-Pro aminopeptidase 1 OS=Homo sapiens OX=9606 GN=XPNPEP1 PE=1 SV=3	XP_034333890.1 xaa-Pro aminopeptidase 1 [Crassostrea gigas]
CANg23517，CGIg19052	3.07436	0.708776	4.33756	0	sp|Q6V0I7|FAT4_HUMAN Protocadherin Fat 4 OS=Homo sapiens OX=9606 GN=FAT4 PE=1 SV=2	XP_022317156.1 uncharacterized protein LOC111120604 [Crassostrea virginica]
CANg18341，CGIg18021	2.57276	0.39572	6.50146	0	sp|Q96L93|KI16B_HUMAN Kinesin-like protein KIF16B OS=Homo sapiens OX=9606 GN=KIF16B PE=1 SV=2	XP_034318060.1 uncharacterized protein LOC105321596 isoform X3 [Crassostrea gigas]
CANg25768，CGIg26190	2.69215	0.754344	3.56886	0	.	XP_011429200.2 uncharacterized protein LOC105329598 [Crassostrea gigas]XP_019923338.2 uncharacterized protein LOC105329598 [Crassostrea gigas]XP_019923340.2 uncharacterized protein LOC105329598 [Crassostrea gigas]
CANg05634，CGIg05726	2.29558	0.590875	3.88505	0	sp|Q8NFP9|NBEA_HUMAN Neurobeachin OS=Homo sapiens OX=9606 GN=NBEA PE=1 SV=3	XP_034303274.1 neurobeachin [Crassostrea gigas]
CANg24853，CGIg25265	2.083	0.481684	4.32441	0	.	XP_034329817.1 uncharacterized protein LOC105345058 [Crassostrea gigas]
CANg16354，CGIg23110	1.90128	0.433355	4.38735	0	.	XP_011450753.2 nucleolar protein dao-5 [Crassostrea gigas]XP_011450754.2 nucleolar protein dao-5 [Crassostrea gigas]XP_011450755.2 nucleolar protein dao-5 [Crassostrea gigas]XP_011450758.2 nucleolar protein dao-5 [Crassostrea gigas]XP_011450759.2 nucleolar protein dao-5 [Crassostrea gigas]XP_011450760.2 nucleolar protein dao-5 [Crassostrea gigas]XP_034325000.1 nucleolar protein dao-5 [Crassostrea…
CANg11284，CGIg11463	0.0292355	0.00556829	5.25035	0.0125254	.	XP_022339661.1 uncharacterized protein LOC111134685 isoform X1 [Crassostrea virginica]
CANg16317，CGIg23150	0.0104453	0.00163337	6.39497	0.0492828	sp|O57382|TLL2_XENLA Tolloid-like protein 2 OS=Xenopus laevis OX=8355 GN=tll2 PE=2 SV=1	XP_011414415.2 uncharacterized protein LOC105318827 [Crassostrea gigas]
CANg26225，CGIg26676	0.0260973	0.00613981	4.25051	0.0303502	sp|Q8NFP9|NBEA_HUMAN Neurobeachin OS=Homo sapiens OX=9606 GN=NBEA PE=1 SV=3	XP_034303274.1 neurobeachin [Crassostrea gigas]
