# Supplementary material for: Construction and analysis of the chromosome-level haplotype-resolved genomes of two Crassostrea oyster congeners: Crassostrea angulata and Crassostrea gigas
Source: Gigascience. 2023 Oct 3;12:giad077. doi: 10.1093/gigascience/giad077 (PMC10546077; doi:10.1093/gigascience/giad077)
Supplement: giad077_Supplemental_Files [file giad077_supplemental_files.zip › Table_S5.xlsx]

## Sheet: 1
##Table S5 The expanded gene families defined by PFAM domains.
name	AC	C. angulata	C. gigas	C. ariakensis	C.hongkongensis	C. virginica	PiFu	MoPh	BaPl	MiYe	ChFa	ArPu	AnBr	DrRo	ElCh	PoCa	CaTe
Histone	PF00125	127	81	31	23	85	10	19	20	11	10	11	50	33	34	15	73
Linker_histone	PF00538	47	29	12	10	26	26	14	17	18	14	13	12	9	8	13	16
CBFD_NFYB_HMF	PF00808	48	33	13	11	31	5	12	17	6	6	8	29	18	27	9	29
VBS	PF08913	5	2	0	1	2	1	1	1	0	1	1	1	1	0	1	1
Vps4_C	PF09336	12	8	9	7	5	5	4	8	5	3	5	6	6	7	3	7
CENP-T_C	PF15511	40	26	10	5	21	4	6	5	2	4	3	6	6	3	3	28
Carboxyl_trans	PF01039	22	10	7	9	8	5	6	5	4	5	5	4	6	3	4	7
HIN	PF02760	5	1	1	0	1	0	0	0	0	0	0	0	0	0	0	0
Histone_H2A_C	PF16211	43	30	11	9	33	2	8	9	2	3	4	16	4	4	7	27
SCAN	PF02023	30	44	20	16	17	6	1	0	0	1	0	9	1	14	8	0
GBP	PF02263	3	9	5	6	4	3	2	1	2	1	2	1	1	1	1	4
zf-U11-48K	PF05253	6	9	6	4	6	1	1	3	1	2	2	3	2	2	1	3
zf-H2C2	PF09337	40	63	13	11	8	6	3	1	1	1	1	4	23	5	1	0
H_lectin	PF09458	9	20	9	10	15	14	9	11	1	1	1	4	0	4	4	0
TIG_2	PF18020	3	7	3	3	3	2	3	2	2	3	3	4	3	2	2	3
CxC4	PF18717	0	6	2	3	1	0	0	2	1	1	2	0	1	0	0	2
PSI	PF01437	9	16	11	12	9	8	3	2	8	8	8	7	8	3	5	6
KDZ	PF18758	0	10	2	4	1	0	2	1	0	4	3	0	1	0	3	6
RT_RNaseH	PF17917	167	173	98	84	53	101	6	6	3	0	0	60	135	56	12	1
I_LWEQ	PF01608	20	17	2	3	3	3	2	3	1	3	2	2	2	5	2	3
Gly_acyl_tr_N	PF06021	10	11	7	4	3	4	1	1	1	2	3	1	1	4	3	1
