# Supplementary material for: Construction and analysis of the chromosome-level haplotype-resolved genomes of two Crassostrea oyster congeners: Crassostrea angulata and Crassostrea gigas
Source: Gigascience. 2023 Oct 3;12:giad077. doi: 10.1093/gigascience/giad077 (PMC10546077; doi:10.1093/gigascience/giad077)
Supplement: giad077_Supplemental_Files [file giad077_supplemental_files.zip › Table_S6.xlsx]

## Sheet: 1
##Table S6 The putative genes under selection in C. angulata and C. gigas.
geneid	species	SWISS-PROT	NR	IPR
CGIg00619	C.angulata	sp|O86034|BDHA_RHIME D-beta-hydroxybutyrate dehydrogenase OS=Rhizobium meliloti (strain 1021) OX=266834 GN=bdhA PE=1 SV=1	XP_034321906.1 D-beta-hydroxybutyrate dehydrogenase-like isoform X2 [Crassostrea gigas]	1 IPR036291;NAD(P)-binding domain superfamily
CGIg00701	C.angulata	sp|P42674|BP10_PARLI Blastula protease 10 OS=Paracentrotus lividus OX=7656 GN=BP10 PE=2 SV=1	XP_034321219.1 neurogenic locus notch homolog protein 2 isoform X1 [Crassostrea gigas]	5 IPR000859;CUB domain IPR000998;MAM domain IPR001506;Peptidase M12A IPR013320;Concanavalin A-like lectin/glucanase domain superfamily IPR035914;Spermadhesin, CUB domain superfamily
CGIg01639	C.angulata	sp|Q9QXM0|ABHD2_MOUSE Monoacylglycerol lipase ABHD2 OS=Mus musculus OX=10090 GN=Abhd2 PE=1 SV=1	XP_022305240.1 LOW QUALITY PROTEIN: abhydrolase domain-containing protein 2-like [Crassostrea virginica]	5 IPR000058;Zinc finger, AN1-type IPR000073;Alpha/beta hydrolase fold-1 IPR002653;Zinc finger, A20-type IPR029058;Alpha/Beta hydrolase fold IPR035896;AN1-like Zinc finger
CGIg01670	C.angulata	sp|P42664|UVS2_XENLA Embryonic protein UVS.2 OS=Xenopus laevis OX=8355 PE=2 SV=2	XP_034320304.1 neurogenic locus notch homolog protein 1 [Crassostrea gigas]	6 IPR000742;EGF-like domain IPR000998;MAM domain IPR001506;Peptidase M12A IPR013320;Concanavalin A-like lectin/glucanase domain superfamily IPR034035;Astacin-like metallopeptidase domain IPR035914;Spermadhesin, CUB domain superfamily
CGIg02843	C.angulata	sp|Q811F1|ZBT41_MOUSE Zinc finger and BTB domain-containing protein 41 OS=Mus musculus OX=10090 GN=Zbtb41 PE=2 SV=4	XP_011449333.3 zinc finger protein 665 [Crassostrea gigas]	2 IPR013087;Zinc finger C2H2-type IPR036236;Zinc finger C2H2 superfamily
CGIg02977	C.angulata	.	XP_034334349.1 uncharacterized protein LOC117691766 [Crassostrea gigas]	.
CGIg02978	C.angulata	.	XP_034333495.1 chitinase 3 [Crassostrea gigas]	2 IPR001304;C-type lectin-like IPR016187;C-type lectin fold
CGIg02979	C.angulata	.	XP_034333154.1 uncharacterized protein LOC105320265 [Crassostrea gigas]	2 IPR001304;C-type lectin-like IPR016187;C-type lectin fold
CGIg03597	C.angulata	.	XP_011419972.2 calponin homology domain-containing protein DDB_G0272472 isoform X3 [Crassostrea gigas]	.
CGIg04460	C.angulata	.	XP_019930477.2 neurotrophin-4-like [Crassostrea gigas]	3 IPR002072;Nerve growth factor-related IPR020408;Nerve growth factor-like IPR029034;Cystine-knot cytokine
CGIg04461	C.angulata	sp|P85000|ISK1L_CHICK Trypsin inhibitor ClTI-1 OS=Gallus gallus OX=9031 PE=1 SV=1	XP_011455060.2 agrin [Crassostrea gigas]	2 IPR002350;Kazal domain IPR036058;Kazal domain superfamily
CGIg04470	C.angulata	sp|Q9BY15|AGRE3_HUMAN Adhesion G protein-coupled receptor E3 OS=Homo sapiens OX=9606 GN=ADGRE3 PE=2 SV=2	XP_034331756.1 adhesion G protein-coupled receptor L4-like isoform X1 [Crassostrea gigas]	5 IPR000203;GPS motif IPR000832;GPCR, family 2, secretin-like IPR032471;GAIN domain, N-terminal IPR036179;Immunoglobulin-like domain superfamily IPR036445;GPCR family 2, extracellular hormone receptor domain superfamily
CGIg04524	C.angulata	.	XP_011418794.3 uncharacterized protein LOC105321988 [Crassostrea gigas]XP_034331316.1 uncharacterized protein LOC117690757 [Crassostrea gigas]	.
CGIg04704	C.angulata	sp|O08734|BAK_MOUSE Bcl-2 homologous antagonist/killer OS=Mus musculus OX=10090 GN=Bak1 PE=1 SV=3	XP_034332484.1 bcl-2 homologous antagonist/killer-like [Crassostrea gigas]	3 IPR026298;Bcl-2 family IPR036834;Bcl-2-like superfamily IPR046371;Bcl-2, Bcl-2 homology region 1-3
CGIg04705	C.angulata	.	XP_034332474.1 uncharacterized protein LOC105336916 isoform X7 [Crassostrea gigas]	1 IPR036834;Bcl-2-like superfamily
CGIg04706	C.angulata	.	XP_011439698.2 uncharacterized protein LOC105336912 [Crassostrea gigas]XP_011439699.2 uncharacterized protein LOC105336912 [Crassostrea gigas]XP_034332466.1 uncharacterized protein LOC105336912 [Crassostrea gigas]	1 IPR036834;Bcl-2-like superfamily
CGIg04726	C.angulata	sp|Q9Y5X9|LIPE_HUMAN Endothelial lipase OS=Homo sapiens OX=9606 GN=LIPG PE=1 SV=1	XP_011445387.2 inactive pancreatic lipase-related protein 1-like [Crassostrea gigas]	3 IPR000734;Triacylglycerol lipase family IPR013818;Lipase IPR029058;Alpha/Beta hydrolase fold
CGIg04750	C.angulata	.	XP_019919374.2 heat shock 70 kDa protein 12A [Crassostrea gigas]XP_034333917.1 heat shock 70 kDa protein 12A [Crassostrea gigas]XP_034333918.1 heat shock 70 kDa protein 12A [Crassostrea gigas]	2 IPR013126;Heat shock protein 70 family IPR043129;ATPase, nucleotide binding domain
CGIg04760	C.angulata	.	XP_011416115.2 uncharacterized protein LOC105320048 [Crassostrea gigas]	.
CGIg04800	C.angulata	.	XP_011430968.2 uncharacterized protein LOC105330766 isoform X1 [Crassostrea gigas]XP_034334171.1 uncharacterized protein LOC105330766 isoform X1 [Crassostrea gigas]	1 IPR036236;Zinc finger C2H2 superfamily
CGIg04801	C.angulata	sp|P02711|ACHA_TORMA Acetylcholine receptor subunit alpha OS=Torpedo marmorata OX=7788 GN=CHRNA1 PE=1 SV=1	XP_011430969.3 acetylcholine receptor subunit alpha [Crassostrea gigas]	5 IPR006029;Neurotransmitter-gated ion-channel transmembrane domain IPR006201;Neurotransmitter-gated ion-channel IPR006202;Neurotransmitter-gated ion-channel ligand-binding domain IPR036719;Neurotransmitter-gated ion-channel transmembrane domain superfamily IPR036734;Neurotransmitter-gated ion-channel ligand-binding domain superfamily
CGIg04802	C.angulata	sp|P09628|ACHD_XENLA Acetylcholine receptor subunit delta OS=Xenopus laevis OX=8355 GN=chrnd PE=2 SV=1	XP_019924978.2 acetylcholine receptor subunit alpha [Crassostrea gigas]XP_019924980.2 acetylcholine receptor subunit alpha [Crassostrea gigas]	5 IPR006029;Neurotransmitter-gated ion-channel transmembrane domain IPR006201;Neurotransmitter-gated ion-channel IPR006202;Neurotransmitter-gated ion-channel ligand-binding domain IPR036719;Neurotransmitter-gated ion-channel transmembrane domain superfamily IPR036734;Neurotransmitter-gated ion-channel ligand-binding domain superfamily
CGIg04803	C.angulata	.	XP_034334169.1 uncharacterized protein LOC105330951 isoform X1 [Crassostrea gigas]	1 IPR000276;G protein-coupled receptor, rhodopsin-like
CGIg04806	C.angulata	sp|D3ZGQ5|NEK8_RAT Serine/threonine-protein kinase Nek8 OS=Rattus norvegicus OX=10116 GN=Nek8 PE=1 SV=1	XP_034330993.1 uncharacterized protein LOC105330955 isoform X3 [Crassostrea gigas]	4 IPR000408;Regulator of chromosome condensation, RCC1 IPR000719;Protein kinase domain IPR009091;Regulator of chromosome condensation 1/beta-lactamase-inhibitor protein II IPR011009;Protein kinase-like domain superfamily
CGIg04807	C.angulata	sp|P07607|TYSY_MOUSE Thymidylate synthase OS=Mus musculus OX=10090 GN=Tyms PE=1 SV=1	XP_011431215.2 thymidylate synthase [Crassostrea gigas]	3 IPR023451;Thymidylate synthase/dCMP hydroxymethylase domain IPR036926;Thymidylate synthase/dCMP hydroxymethylase superfamily IPR045097;Thymidylate synthase/dCMP hydroxymethylase
CGIg04808	C.angulata	.	XP_022302550.1 melanocortin receptor 5-like isoform X1 [Crassostrea virginica]	1 IPR000276;G protein-coupled receptor, rhodopsin-like
CGIg04809	C.angulata	.	XP_022302550.1 melanocortin receptor 5-like isoform X1 [Crassostrea virginica]	1 IPR000276;G protein-coupled receptor, rhodopsin-like
CGIg04885	C.angulata	sp|Q14432|PDE3A_HUMAN cGMP-inhibited 3',5'-cyclic phosphodiesterase A OS=Homo sapiens OX=9606 GN=PDE3A PE=1 SV=3	XP_019925847.2 cGMP-inhibited 3',5'-cyclic phosphodiesterase A isoform X2 [Crassostrea gigas]	2 IPR002073;3'5'-cyclic nucleotide phosphodiesterase, catalytic domain IPR003607;HD/PDEase domain
CGIg04888	C.angulata	sp|P13678|KPC3_DROME Protein kinase C OS=Drosophila melanogaster OX=7227 GN=Pkc98E PE=2 SV=2	XP_034334131.1 uncharacterized protein LOC105335485 [Crassostrea gigas]XP_034334132.1 uncharacterized protein LOC105335485 [Crassostrea gigas]	2 IPR000719;Protein kinase domain IPR011009;Protein kinase-like domain superfamily
CGIg04947	C.angulata	.	XP_011455161.2 insulin-like peptide [Crassostrea gigas]	2 IPR016179;Insulin-like IPR036438;Insulin-like superfamily
CGIg04948	C.angulata	sp|A7YVH9|PYRD1_BOVIN Pyridine nucleotide-disulfide oxidoreductase domain-containing protein 1 OS=Bos taurus OX=9913 GN=PYROXD1 PE=2 SV=1	XP_011455162.2 pyridine nucleotide-disulfide oxidoreductase domain-containing protein 1 isoform X2 [Crassostrea gigas]	4 IPR023753;FAD/NAD(P)-binding domain IPR036188;FAD/NAD(P)-binding domain superfamily IPR036291;NAD(P)-binding domain superfamily IPR041575;NADH-rubredoxin oxidoreductase, C-terminal
CGIg04978	C.angulata	sp|Q8HZ58|CCHCR_PONPY Coiled-coil alpha-helical rod protein 1 OS=Pongo pygmaeus OX=9600 GN=CCHCR1 PE=3 SV=1	XP_034332497.1 coiled-coil alpha-helical rod protein 1 isoform X1 [Crassostrea gigas]	1 IPR009800;Coiled-coil alpha-helical rod protein 1
CGIg05015	C.angulata	.	XP_034332155.1 uncharacterized protein LOC105339629 [Crassostrea gigas]	2 IPR002589;Macro domain IPR043472;Macro domain-like
CGIg05016	C.angulata	sp|Q6GN02|THILB_XENLA Acetyl-CoA acetyltransferase B, mitochondrial OS=Xenopus laevis OX=8355 GN=acat1-b PE=2 SV=1	XP_011443541.2 acetyl-CoA acetyltransferase, mitochondrial [Crassostrea gigas]	4 IPR002155;Thiolase IPR016039;Thiolase-like IPR020616;Thiolase, N-terminal IPR020617;Thiolase, C-terminal
CGIg05126	C.angulata	sp|P18172|DHGL_DROPS Glucose dehydrogenase [FAD, quinone] OS=Drosophila pseudoobscura pseudoobscura OX=46245 GN=Gld PE=3 SV=4	XP_034331217.1 alcohol dehydrogenase [acceptor] isoform X1 [Crassostrea gigas]XP_034331219.1 alcohol dehydrogenase [acceptor] isoform X3 [Crassostrea gigas]	4 IPR000172;Glucose-methanol-choline oxidoreductase, N-terminal IPR007867;Glucose-methanol-choline oxidoreductase, C-terminal IPR012132;Glucose-methanol-choline oxidoreductase IPR036188;FAD/NAD(P)-binding domain superfamily
CGIg05127	C.angulata	sp|P18172|DHGL_DROPS Glucose dehydrogenase [FAD, quinone] OS=Drosophila pseudoobscura pseudoobscura OX=46245 GN=Gld PE=3 SV=4	XP_034331221.1 alcohol dehydrogenase [acceptor] [Crassostrea gigas]	4 IPR000172;Glucose-methanol-choline oxidoreductase, N-terminal IPR007867;Glucose-methanol-choline oxidoreductase, C-terminal IPR012132;Glucose-methanol-choline oxidoreductase IPR036188;FAD/NAD(P)-binding domain superfamily
CGIg05128	C.angulata	sp|P18172|DHGL_DROPS Glucose dehydrogenase [FAD, quinone] OS=Drosophila pseudoobscura pseudoobscura OX=46245 GN=Gld PE=3 SV=4	XP_034331220.1 L-sorbose 1-dehydrogenase [Crassostrea gigas]	4 IPR000172;Glucose-methanol-choline oxidoreductase, N-terminal IPR007867;Glucose-methanol-choline oxidoreductase, C-terminal IPR012132;Glucose-methanol-choline oxidoreductase IPR036188;FAD/NAD(P)-binding domain superfamily
CGIg05129	C.angulata	sp|H6AGY0|EO_BOMMO Ecdysone oxidase OS=Bombyx mori OX=7091 GN=EO PE=1 SV=1	XP_034331230.1 oxygen-dependent choline dehydrogenase-like [Crassostrea gigas]	3 IPR000172;Glucose-methanol-choline oxidoreductase, N-terminal IPR012132;Glucose-methanol-choline oxidoreductase IPR036188;FAD/NAD(P)-binding domain superfamily
CGIg05130	C.angulata	sp|P18172|DHGL_DROPS Glucose dehydrogenase [FAD, quinone] OS=Drosophila pseudoobscura pseudoobscura OX=46245 GN=Gld PE=3 SV=4	XP_034331213.1 alcohol dehydrogenase [acceptor] isoform X2 [Crassostrea gigas]	4 IPR000172;Glucose-methanol-choline oxidoreductase, N-terminal IPR007867;Glucose-methanol-choline oxidoreductase, C-terminal IPR012132;Glucose-methanol-choline oxidoreductase IPR036188;FAD/NAD(P)-binding domain superfamily
CGIg05131	C.angulata	sp|Q47944|SDH_GLUOY L-sorbose 1-dehydrogenase OS=Gluconobacter oxydans OX=442 PE=3 SV=1	XP_034331227.1 glucose dehydrogenase [FAD, quinone] [Crassostrea gigas]	2 IPR000172;Glucose-methanol-choline oxidoreductase, N-terminal IPR012132;Glucose-methanol-choline oxidoreductase
CGIg05132	C.angulata	sp|P18173|DHGL_DROME Glucose dehydrogenase [FAD, quinone] OS=Drosophila melanogaster OX=7227 GN=Gld PE=3 SV=3	XP_011455223.2 alcohol dehydrogenase [acceptor] [Crassostrea gigas]XP_019930686.2 alcohol dehydrogenase [acceptor] [Crassostrea gigas]	4 IPR000172;Glucose-methanol-choline oxidoreductase, N-terminal IPR007867;Glucose-methanol-choline oxidoreductase, C-terminal IPR012132;Glucose-methanol-choline oxidoreductase IPR036188;FAD/NAD(P)-binding domain superfamily
CGIg05451	C.angulata	sp|Q9PTN2|VDRA_DANRE Vitamin D3 receptor A OS=Danio rerio OX=7955 GN=vdra PE=1 SV=2	XP_034304363.1 oxysterols receptor LXR-alpha isoform X1 [Crassostrea gigas]	3 IPR000536;Nuclear hormone receptor, ligand-binding domain IPR001628;Zinc finger, nuclear hormone receptor-type IPR035500;Nuclear hormone receptor-like domain superfamily
CGIg05464	C.angulata	sp|Q14C86|GAPD1_HUMAN GTPase-activating protein and VPS9 domain-containing protein 1 OS=Homo sapiens OX=9606 GN=GAPVD1 PE=1 SV=2	XP_034303689.1 GTPase-activating protein and VPS9 domain-containing protein 1 isoform X1 [Crassostrea gigas]XP_034303690.1 GTPase-activating protein and VPS9 domain-containing protein 1 isoform X1 [Crassostrea gigas]	6 IPR001936;Ras GTPase-activating domain IPR003123;VPS9 domain IPR008936;Rho GTPase activation protein IPR037191;VPS9 domain superfamily IPR041545;RABX5, catalytic core helical domain IPR045046;Vacuolar protein sorting-associated protein 9-like
CGIg05465	C.angulata	sp|P39429|TRAF2_MOUSE TNF receptor-associated factor 2 OS=Mus musculus OX=10090 GN=Traf2 PE=1 SV=1	XP_034303685.1 TNF receptor-associated factor 2 [Crassostrea gigas]XP_034303686.1 TNF receptor-associated factor 2 [Crassostrea gigas]XP_034303687.1 TNF receptor-associated factor 2 [Crassostrea gigas]XP_034303688.1 TNF receptor-associated factor 2 [Crassostrea gigas]	3 IPR001293;Zinc finger, TRAF-type IPR032070;TNF receptor-associated factor, BIRC3 binding domain IPR043211;TNF receptor-associated factor TRAF
CGIg05466	C.angulata	sp|Q7Z6K4|NRARP_HUMAN Notch-regulated ankyrin repeat-containing protein OS=Homo sapiens OX=9606 GN=NRARP PE=1 SV=1	XP_022326034.1 notch-regulated ankyrin repeat-containing protein A-like [Crassostrea virginica]	2 IPR002110;Ankyrin repeat IPR036770;Ankyrin repeat-containing domain superfamily
CGIg05477	C.angulata	.	XP_022323250.1 zinc metalloproteinase-disintegrin-like berythractivase isoform X1 [Crassostrea virginica]	1 IPR041645;ADAMTS, cysteine-rich domain 2
CGIg05478	C.angulata	.	XP_034303674.1 uncharacterized protein LOC105327183 isoform X2 [Crassostrea gigas]	3 IPR003323;OTU domain IPR024810;Mab-21 domain IPR038765;Papain-like cysteine peptidase superfamily
CGIg05539	C.angulata	sp|Q01241|NF70_DORPE 70 kDa neurofilament protein OS=Doryteuthis pealeii OX=1051067 PE=2 SV=1	XP_034300507.1 70 kDa neurofilament protein isoform X1 [Crassostrea gigas]XP_034300509.1 70 kDa neurofilament protein isoform X1 [Crassostrea gigas]	3 IPR001322;Lamin tail domain IPR036415;Lamin tail domain superfamily IPR039008;Intermediate filament, rod domain
CGIg05650	C.angulata	sp|P41383|TBA2_PATVU Tubulin alpha-2/alpha-4 chain OS=Patella vulgata OX=6465 GN=TUB2 PE=2 SV=1	XP_021380272.1 tubulin alpha chain, testis-specific [Mizuhopecten yessoensis]XP_033732349.1 tubulin alpha chain, testis-specific [Pecten maximus]AVF19943.1 alpha-tubulin [Crassostrea brasiliana]	5 IPR000217;Tubulin IPR003008;Tubulin/FtsZ, GTPase domain IPR008280;Tubulin/FtsZ, C-terminal IPR018316;Tubulin/FtsZ, 2-layer sandwich domain IPR036525;Tubulin/FtsZ, GTPase domain superfamily
CGIg05656	C.angulata	sp|C9D7C2|CAC1A_APIME Voltage-dependent calcium channel type A subunit alpha-1 OS=Apis mellifera OX=7460 GN=CAC PE=2 SV=1	XP_011432276.2 voltage-dependent R-type calcium channel subunit alpha-1E [Crassostrea gigas]XP_011432277.2 voltage-dependent R-type calcium channel subunit alpha-1E [Crassostrea gigas]XP_011432278.2 voltage-dependent R-type calcium channel subunit alpha-1E [Crassostrea gigas]	2 IPR005821;Ion transport domain IPR031649;Voltage-dependent L-type calcium channel, IQ-associated domain
CGIg05657	C.angulata	.	XP_011432274.1 uncharacterized protein LOC105331672 isoform X12 [Crassostrea gigas]	.
CGIg05766	C.angulata	sp|Q91ZN7|CHK1_RAT Serine/threonine-protein kinase Chk1 OS=Rattus norvegicus OX=10116 GN=Chek1 PE=2 SV=1	XP_011450416.1 serine/threonine-protein kinase Chk1 [Crassostrea gigas]	3 IPR000719;Protein kinase domain IPR011009;Protein kinase-like domain superfamily IPR034670;Checkpoint kinase 1, catalytic domain
CGIg05767	C.angulata	sp|Q8BRG6|KLH24_MOUSE Kelch-like protein 24 OS=Mus musculus OX=10090 GN=Klhl24 PE=2 SV=2	XP_034303234.1 kelch-like protein 1 [Crassostrea gigas]	5 IPR000210;BTB/POZ domain IPR006652;Kelch repeat type 1 IPR011333;SKP1/BTB/POZ domain superfamily IPR011705;BTB/Kelch-associated IPR015915;Kelch-type beta propeller
CGIg05808	C.angulata	sp|Q28728|SC5AB_RABIT Sodium/myo-inositol cotransporter 2 OS=Oryctolagus cuniculus OX=9986 GN=SLC5A11 PE=1 SV=2	XP_011437228.2 sodium/glucose cotransporter 5 [Crassostrea gigas]	1 IPR001734;Sodium/solute symporter
CGIg05971	C.angulata	sp|Q6YGZ4|CLOCK_TYTAL Circadian locomoter output cycles protein kaput OS=Tyto alba OX=56313 GN=CLOCK PE=2 SV=1	XP_011429631.2 circadian locomoter output cycles protein kaput [Crassostrea gigas]	5 IPR000014;PAS domain IPR011598;Myc-type, basic helix-loop-helix (bHLH) domain IPR013767;PAS fold IPR035965;PAS domain superfamily IPR036638;Helix-loop-helix DNA-binding domain superfamily
CGIg05995	C.angulata	sp|Q9X248|FABG_THEMA 3-oxoacyl-[acyl-carrier-protein] reductase FabG OS=Thermotoga maritima (strain ATCC 43589 / DSM 3109 / JCM 10099 / NBRC 100826 / MSB8) OX=243274 GN=fabG PE=3 SV=1	XP_011417421.2 3-oxoacyl-[acyl-carrier-protein] reductase FabG [Crassostrea gigas]	1 IPR036291;NAD(P)-binding domain superfamily
CGIg06074	C.angulata	sp|Q9UBM8|MGT4C_HUMAN Alpha-1,3-mannosyl-glycoprotein 4-beta-N-acetylglucosaminyltransferase C OS=Homo sapiens OX=9606 GN=MGAT4C PE=2 SV=2	XP_011445451.2 alpha-1,3-mannosyl-glycoprotein 4-beta-N-acetylglucosaminyltransferase C [Crassostrea gigas]	1 IPR006759;Glycosyl transferase family 54
CGIg06075	C.angulata	.	.	.
CGIg06182	C.angulata	.	XP_011456901.2 uncharacterized protein LOC105348976 [Crassostrea gigas]	.
CGIg06205	C.angulata	sp|A0R3D6|Y5435_MYCS2 Putative ligase MSMEG_5435/MSMEI_5285 OS=Mycolicibacterium smegmatis (strain ATCC 700084 / mc(2)155) OX=246196 GN=MSMEG_5435 PE=1 SV=1	XP_011449843.2 long-chain-fatty-acid--CoA ligase heimdall [Crassostrea gigas]	1 IPR000873;AMP-dependent synthetase/ligase
CGIg06222	C.angulata	sp|A7J1T2|M313A_XENLA Mitogen-activated protein kinase kinase kinase 13-A OS=Xenopus laevis OX=8355 GN=map3k13-a PE=2 SV=1	XP_011449278.2 mitogen-activated protein kinase kinase kinase 13-A isoform X1 [Crassostrea gigas]XP_034301283.1 mitogen-activated protein kinase kinase kinase 13-A isoform X1 [Crassostrea gigas]	2 IPR001245;Serine-threonine/tyrosine-protein kinase, catalytic domain IPR011009;Protein kinase-like domain superfamily
CGIg06223	C.angulata	sp|O42130|TOP2A_CHICK DNA topoisomerase 2-alpha OS=Gallus gallus OX=9031 GN=TOP2A PE=2 SV=2	XP_011449277.2 DNA topoisomerase 2-alpha isoform X1 [Crassostrea gigas]	9 IPR002205;DNA topoisomerase, type IIA, domain A IPR003594;Histidine kinase/HSP90-like ATPase IPR006171;TOPRIM domain IPR013506;DNA topoisomerase, type IIA, subunit B, domain 2 IPR013760;DNA topoisomerase, type IIA-like domain superfamily IPR020568;Ribosomal protein S5 domain 2-type fold IPR031660;C-terminal associated domain of TOPRIM IPR034157;DNA topoisomerase 2, TOPRIM domain IPR036890;Histi…
CGIg06225	C.angulata	sp|O42131|TOP2B_CHICK DNA topoisomerase 2-beta OS=Gallus gallus OX=9031 GN=TOP2B PE=2 SV=1	XP_011449277.2 DNA topoisomerase 2-alpha isoform X1 [Crassostrea gigas]	10 IPR002205;DNA topoisomerase, type IIA, domain A IPR003594;Histidine kinase/HSP90-like ATPase IPR006171;TOPRIM domain IPR012542;DTHCT IPR013506;DNA topoisomerase, type IIA, subunit B, domain 2 IPR013760;DNA topoisomerase, type IIA-like domain superfamily IPR020568;Ribosomal protein S5 domain 2-type fold IPR031660;C-terminal associated domain of TOPRIM IPR034157;DNA topoisomerase 2, TOPRIM domai…
CGIg06274	C.angulata	sp|Q62398|CNGA2_MOUSE Cyclic nucleotide-gated olfactory channel OS=Mus musculus OX=10090 GN=Cnga2 PE=2 SV=2	XP_011422424.1 cyclic nucleotide-gated cation channel alpha-3 [Crassostrea gigas]	4 IPR000595;Cyclic nucleotide-binding domain IPR005821;Ion transport domain IPR018490;Cyclic nucleotide-binding-like IPR032406;Cyclic nucleotide-gated channel, C-terminal leucine zipper domain
CGIg06379	C.angulata	.	XP_011456315.2 sperm receptor for egg jelly [Crassostrea gigas]	2 IPR001304;C-type lectin-like IPR016187;C-type lectin fold
CGIg06443	C.angulata	sp|Q949V6|ARI1_ARATH Probable E3 ubiquitin-protein ligase ARI1 OS=Arabidopsis thaliana OX=3702 GN=ARI1 PE=2 SV=1	XP_011418157.2 uncharacterized protein LOC105321541 [Crassostrea gigas]	1 IPR031127;E3 ubiquitin ligase RBR family
CGIg06444	C.angulata	sp|A5WWB0|UBP46_DANRE Ubiquitin carboxyl-terminal hydrolase 46 OS=Danio rerio OX=7955 GN=usp46 PE=3 SV=2	XP_011418159.1 ubiquitin carboxyl-terminal hydrolase 46-like isoform X1 [Crassostrea gigas]	2 IPR001394;Peptidase C19, ubiquitin carboxyl-terminal hydrolase IPR038765;Papain-like cysteine peptidase superfamily
CGIg06491	C.angulata	sp|Q16534|HLF_HUMAN Hepatic leukemia factor OS=Homo sapiens OX=9606 GN=HLF PE=1 SV=1	XP_034300916.1 hepatic leukemia factor isoform X1 [Crassostrea gigas]	3 IPR004827;Basic-leucine zipper domain IPR040223;PAR basic leucine zipper protein IPR046347;Basic-leucine zipper domain superfamily
CGIg06540	C.angulata	sp|P52735|VAV2_HUMAN Guanine nucleotide exchange factor VAV2 OS=Homo sapiens OX=9606 GN=VAV2 PE=1 SV=2	XP_034300290.1 guanine nucleotide exchange factor VAV2-like isoform X11 [Crassostrea gigas]	11 IPR000219;Dbl homology (DH) domain IPR000980;SH2 domain IPR001452;SH3 domain IPR001715;Calponin homology domain IPR001849;Pleckstrin homology domain IPR002219;Protein kinase C-like, phorbol ester/diacylglycerol-binding domain IPR035899;Dbl homology (DH) domain superfamily IPR036028;SH3-like domain superfamily IPR036860;SH2 domain superfamily IPR036872;CH domain superfamily IPR037832;Vav, PH do…
CGIg06555	C.angulata	.	XP_011435491.2 uncharacterized protein LOC105333946 isoform X2 [Crassostrea gigas]	1 IPR001849;Pleckstrin homology domain
CGIg06556	C.angulata	sp|Q8BSN3|ODAD3_MOUSE outer dynein arm-docking complex subunit 3 OS=Mus musculus OX=10090 GN=ODAD3 PE=2 SV=2	XP_034300243.1 coiled-coil domain-containing protein 151-like [Crassostrea gigas]	1 IPR033192;Outer dynein arm-docking complex subunit 3
CGIg06809	C.angulata	.	XP_034302258.1 uncharacterized protein LOC105348338 isoform X3 [Crassostrea gigas]	1 IPR031981;Mitochondria-eating protein, C-terminal domain
CGIg06884	C.angulata	sp|Q32LP4|S4A10_BOVIN Sodium-driven chloride bicarbonate exchanger OS=Bos taurus OX=9913 GN=SLC4A10 PE=2 SV=1	XP_034302004.1 electroneutral sodium bicarbonate exchanger 1-like isoform X1 [Crassostrea gigas]	4 IPR003020;Bicarbonate transporter, eukaryotic IPR011531;Bicarbonate transporter-like, transmembrane domain IPR013769;Band 3 cytoplasmic domain IPR016152;Phosphotransferase/anion transporter
CGIg06885	C.angulata	.	XP_034315999.1 uncharacterized protein LOC117685656 [Crassostrea gigas]	2 IPR001304;C-type lectin-like IPR016187;C-type lectin fold
CGIg06886	C.angulata	sp|Q8JZR6|S4A8_MOUSE Electroneutral sodium bicarbonate exchanger 1 OS=Mus musculus OX=10090 GN=Slc4a8 PE=2 SV=1	XP_011442195.2 electroneutral sodium bicarbonate exchanger 1 [Crassostrea gigas]	4 IPR003020;Bicarbonate transporter, eukaryotic IPR011531;Bicarbonate transporter-like, transmembrane domain IPR013769;Band 3 cytoplasmic domain IPR016152;Phosphotransferase/anion transporter
CGIg06904	C.angulata	sp|P26640|SYVC_HUMAN Valine--tRNA ligase OS=Homo sapiens OX=9606 GN=VARS1 PE=1 SV=4	XP_011439421.2 valine--tRNA ligase [Crassostrea gigas]	6 IPR002300;Aminoacyl-tRNA synthetase, class Ia IPR002303;Valine-tRNA ligase IPR009008;Valyl/Leucyl/Isoleucyl-tRNA synthetase, editing domain IPR009080;Aminoacyl-tRNA synthetase, class Ia, anticodon-binding IPR013155;Methionyl/Valyl/Leucyl/Isoleucyl-tRNA synthetase, anticodon-binding IPR033705;Valyl tRNA synthetase, anticodon-binding domain
CGIg06905	C.angulata	sp|Q92759|TF2H4_HUMAN General transcription factor IIH subunit 4 OS=Homo sapiens OX=9606 GN=GTF2H4 PE=1 SV=1	XP_011439429.2 general transcription factor IIH subunit 4 [Crassostrea gigas]	2 IPR004598;Transcription factor TFIIH subunit p52/Tfb2 IPR040662;Transcription factor Tfb2, C-terminal domain
CGIg06906	C.angulata	.	OWF49910.1 hypothetical protein KP79_PYT04000 [Mizuhopecten yessoensis]	.
CGIg06913	C.angulata	sp|Q8CFF0|PAR11_MOUSE Protein mono-ADP-ribosyltransferase PARP11 OS=Mus musculus OX=10090 GN=Parp11 PE=2 SV=1	XP_034301734.1 uncharacterized protein LOC105326697 [Crassostrea gigas]XP_034301735.1 uncharacterized protein LOC105326697 [Crassostrea gigas]	2 IPR012317;Poly(ADP-ribose) polymerase, catalytic domain IPR043472;Macro domain-like
CGIg06915	C.angulata	.	.	.
CGIg06916	C.angulata	.	XP_011437330.2 serine-rich adhesin for platelets [Crassostrea gigas]	.
CGIg06929	C.angulata	.	XP_034301770.1 uncharacterized protein LOC105326810 isoform X1 [Crassostrea gigas]	.
CGIg06931	C.angulata	.	XP_034301773.1 uncharacterized protein LOC105326816 [Crassostrea gigas]	.
CGIg06932	C.angulata	sp|Q9Z127|LAT1_MOUSE Large neutral amino acids transporter small subunit 1 OS=Mus musculus OX=10090 GN=Slc7a5 PE=1 SV=2	XP_034301774.1 large neutral amino acids transporter small subunit 1-like isoform X1 [Crassostrea gigas]XP_034301775.1 large neutral amino acids transporter small subunit 1-like isoform X1 [Crassostrea gigas]	1 IPR002293;Amino acid/polyamine transporter I
CGIg07303	C.angulata	.	.	.
CGIg07310	C.angulata	sp|Q9UM73|ALK_HUMAN ALK tyrosine kinase receptor OS=Homo sapiens OX=9606 GN=ALK PE=1 SV=3	XP_034302774.1 uncharacterized protein LOC105338739 [Crassostrea gigas]	3 IPR001245;Serine-threonine/tyrosine-protein kinase, catalytic domain IPR011009;Protein kinase-like domain superfamily IPR026984;Leukocyte tyrosine kinase receptor
CGIg07339	C.angulata	sp|P11230|ACHB_HUMAN Acetylcholine receptor subunit beta OS=Homo sapiens OX=9606 GN=CHRNB1 PE=1 SV=3	XP_019918596.1 neuronal acetylcholine receptor subunit alpha-7 [Crassostrea gigas]	5 IPR006029;Neurotransmitter-gated ion-channel transmembrane domain IPR006201;Neurotransmitter-gated ion-channel IPR006202;Neurotransmitter-gated ion-channel ligand-binding domain IPR036719;Neurotransmitter-gated ion-channel transmembrane domain superfamily IPR036734;Neurotransmitter-gated ion-channel ligand-binding domain superfamily
CGIg07397	C.angulata	sp|D3ZAT9|FAXC_RAT Failed axon connections homolog OS=Rattus norvegicus OX=10116 GN=Faxc PE=3 SV=1	XP_011456795.2 failed axon connections homolog [Crassostrea gigas]	3 IPR012336;Thioredoxin-like fold IPR033468;Metaxin, glutathione S-transferase domain IPR036282;Glutathione S-transferase, C-terminal domain superfamily
CGIg07600	C.angulata	sp|O13076|AA2BR_CHICK Adenosine receptor A2b OS=Gallus gallus OX=9031 GN=ADORA2B PE=2 SV=1	XP_011449754.2 prostaglandin E2 receptor EP2 subtype-like [Crassostrea gigas]	2 IPR000276;G protein-coupled receptor, rhodopsin-like IPR008365;Prostanoid receptor
CGIg07669	C.angulata	sp|Q32LP4|S4A10_BOVIN Sodium-driven chloride bicarbonate exchanger OS=Bos taurus OX=9913 GN=SLC4A10 PE=2 SV=1	XP_011428965.1 LOW QUALITY PROTEIN: electroneutral sodium bicarbonate exchanger 1 [Crassostrea gigas]	4 IPR003020;Bicarbonate transporter, eukaryotic IPR011531;Bicarbonate transporter-like, transmembrane domain IPR013769;Band 3 cytoplasmic domain IPR016152;Phosphotransferase/anion transporter
CGIg07673	C.angulata	.	XP_034302736.1 uncharacterized protein LOC105346522 isoform X2 [Crassostrea gigas]	2 IPR001590;Peptidase M12B, ADAM/reprolysin IPR041645;ADAMTS, cysteine-rich domain 2
CGIg07776	C.angulata	.	XP_022324290.1 uncharacterized protein LOC111125109 [Crassostrea virginica]	1 IPR027370;RING-type zinc-finger, LisH dimerisation motif
CGIg07777	C.angulata	.	XP_019919687.2 uncharacterized protein LOC109617651 [Crassostrea gigas]	1 IPR027370;RING-type zinc-finger, LisH dimerisation motif
CGIg07786	C.angulata	.	XP_034302677.1 von Hippel-Lindau disease tumor suppressor-like [Crassostrea gigas]XP_034302679.1 von Hippel-Lindau disease tumor suppressor-like [Crassostrea gigas]	3 IPR022772;von Hippel-Lindau disease tumour suppressor, beta/alpha domain IPR024053;von Hippel-Lindau disease tumour suppressor, beta domain IPR036208;VHL superfamily
CGIg07787	C.angulata	sp|Q8IYT2|CMTR2_HUMAN Cap-specific mRNA (nucleoside-2'-O-)-methyltransferase 2 OS=Homo sapiens OX=9606 GN=CMTR2 PE=1 SV=2	XP_034302676.1 cap-specific mRNA (nucleoside-2'-O-)-methyltransferase 2 [Crassostrea gigas]	2 IPR002877;Ribosomal RNA methyltransferase, FtsJ domain IPR029063;S-adenosyl-L-methionine-dependent methyltransferase superfamily
CGIg07791	C.angulata	sp|Q4KLI9|FBXW5_RAT F-box/WD repeat-containing protein 5 OS=Rattus norvegicus OX=10116 GN=Fbxw5 PE=2 SV=1	XP_034302673.1 F-box/WD repeat-containing protein 5 isoform X1 [Crassostrea gigas]	4 IPR001810;F-box domain IPR036047;F-box-like domain superfamily IPR036322;WD40-repeat-containing domain superfamily IPR042508;F-box/WD repeat-containing protein 5
CGIg07795	C.angulata	sp|Q28728|SC5AB_RABIT Sodium/myo-inositol cotransporter 2 OS=Oryctolagus cuniculus OX=9986 GN=SLC5A11 PE=1 SV=2	XP_034302667.1 sodium/myo-inositol cotransporter 2 isoform X2 [Crassostrea gigas]	1 IPR001734;Sodium/solute symporter
CGIg07796	C.angulata	sp|Q4R6C7|TRM1L_MACFA TRMT1-like protein OS=Macaca fascicularis OX=9541 GN=TRMT1L PE=2 SV=1	XP_011450276.2 TRMT1-like protein [Crassostrea gigas]	2 IPR002905;tRNA methyltransferase, Trm1 IPR029063;S-adenosyl-L-methionine-dependent methyltransferase superfamily
CGIg07800	C.angulata	.	XP_022321961.1 uncharacterized protein LOC111123719 [Crassostrea virginica]	.
CGIg07853	C.angulata	sp|E9Q309|CE350_MOUSE Centrosome-associated protein 350 OS=Mus musculus OX=10090 GN=Cep350 PE=1 SV=1	XP_034302593.1 centrosome-associated protein 350 [Crassostrea gigas]	4 IPR000938;CAP Gly-rich domain IPR025486;Domain of unknown function DUF4378 IPR028750;Centrosome-associated protein 350 IPR036859;CAP Gly-rich domain superfamily
CGIg07854	C.angulata	sp|P15105|GLNA_MOUSE Glutamine synthetase OS=Mus musculus OX=10090 GN=Glul PE=1 SV=6	XP_011419208.2 glutamine synthetase [Crassostrea gigas]	4 IPR008146;Glutamine synthetase, catalytic domain IPR008147;Glutamine synthetase, beta-Grasp domain IPR014746;Glutamine synthetase/guanido kinase, catalytic domain IPR036651;Glutamine synthetase, N-terminal domain superfamily
CGIg07855	C.angulata	sp|P20478|GLNA2_DROME Glutamine synthetase 2 cytoplasmic OS=Drosophila melanogaster OX=7227 GN=Gs2 PE=1 SV=3	NP_001295770.1 glutamine synthetase 2 cytoplasmic-like [Crassostrea gigas]CAD90162.1 glutamine synthetase [Crassostrea gigas]	4 IPR008146;Glutamine synthetase, catalytic domain IPR008147;Glutamine synthetase, beta-Grasp domain IPR014746;Glutamine synthetase/guanido kinase, catalytic domain IPR036651;Glutamine synthetase, N-terminal domain superfamily
CGIg07856	C.angulata	sp|D4AE59|STK11_RAT Serine/threonine-protein kinase STK11 OS=Rattus norvegicus OX=10116 GN=Stk11 PE=1 SV=2	XP_011419205.1 sperm motility kinase X [Crassostrea gigas]	3 IPR000719;Protein kinase domain IPR011009;Protein kinase-like domain superfamily IPR045269;Serine/threonine-protein kinase Atg1-like
CGIg07882	C.angulata	sp|Q8QFV0|KCNT1_CHICK Potassium channel subfamily T member 1 OS=Gallus gallus OX=9031 GN=KCNT1 PE=1 SV=1	XP_034302568.1 LOW QUALITY PROTEIN: potassium channel subfamily T member 2 [Crassostrea gigas]	2 IPR003929;Calcium-activated potassium channel BK, alpha subunit IPR013099;Potassium channel domain
CGIg07889	C.angulata	sp|P05099|MATN1_CHICK Cartilage matrix protein OS=Gallus gallus OX=9031 GN=MATN1 PE=1 SV=2	XP_011452223.2 uncharacterized protein LOC105345686 [Crassostrea gigas]	3 IPR002035;von Willebrand factor, type A IPR036465;von Willebrand factor A-like domain superfamily IPR045860;Snake toxin-like superfamily
CGIg07890	C.angulata	.	XP_011452221.2 mucin-5AC isoform X1 [Crassostrea gigas]	.
CGIg07914	C.angulata	sp|P26342|TGBR3_RAT Transforming growth factor beta receptor type 3 OS=Rattus norvegicus OX=10116 GN=Tgfbr3 PE=1 SV=1	XP_022322376.1 transforming growth factor beta receptor type 3-like [Crassostrea virginica]	1 IPR001507;Zona pellucida domain
CGIg07920	C.angulata	.	XP_019920271.1 uncharacterized protein LOC109617858 [Crassostrea gigas]	1 IPR019430;7TM GPCR, serpentine receptor class x (Srx)
CGIg07921	C.angulata	sp|P08503|ACADM_RAT Medium-chain specific acyl-CoA dehydrogenase, mitochondrial OS=Rattus norvegicus OX=10116 GN=Acadm PE=1 SV=1	XP_011418683.2 medium-chain specific acyl-CoA dehydrogenase, mitochondrial [Crassostrea gigas]	5 IPR006091;Acyl-CoA oxidase/dehydrogenase, middle domain IPR009075;Acyl-CoA dehydrogenase/oxidase C-terminal IPR009100;Acyl-CoA dehydrogenase/oxidase, N-terminal and middle domain superfamily IPR013786;Acyl-CoA dehydrogenase/oxidase, N-terminal IPR036250;Acyl-CoA dehydrogenase-like, C-terminal
CGIg07922	C.angulata	sp|Q96RW7|HMCN1_HUMAN Hemicentin-1 OS=Homo sapiens OX=9606 GN=HMCN1 PE=1 SV=2	XP_011418680.2 Down syndrome cell adhesion molecule homolog isoform X1 [Crassostrea gigas]XP_034302477.1 Down syndrome cell adhesion molecule homolog isoform X1 [Crassostrea gigas]XP_034302478.1 Down syndrome cell adhesion molecule homolog isoform X1 [Crassostrea gigas]	4 IPR003961;Fibronectin type III IPR013098;Immunoglobulin I-set IPR036116;Fibronectin type III superfamily IPR036179;Immunoglobulin-like domain superfamily
CGIg07936	C.angulata	sp|Q7L4E1|MIGA2_HUMAN Mitoguardin 2 OS=Homo sapiens OX=9606 GN=MIGA2 PE=1 SV=1	XP_011455362.2 mitoguardin 2 [Crassostrea gigas]	1 IPR019392;Mitoguardin
CGIg07937	C.angulata	sp|C0HL13|LRP2_PIG Low-density lipoprotein receptor-related protein 2 OS=Sus scrofa OX=9823 GN=LRP2 PE=1 SV=1	XP_019930697.2 low-density lipoprotein receptor-related protein 4 [Crassostrea gigas]	.
CGIg07938	C.angulata	.	XP_019930700.2 uncharacterized protein LOC105347824 isoform X1 [Crassostrea gigas]	2 IPR002350;Kazal domain IPR036058;Kazal domain superfamily
CGIg07939	C.angulata	sp|P01005|IOVO_CHICK Ovomucoid OS=Gallus gallus OX=9031 PE=1 SV=1	XP_011455365.1 tomoregulin-2-like isoform X2 [Crassostrea gigas]	2 IPR002350;Kazal domain IPR036058;Kazal domain superfamily
CGIg07945	C.angulata	sp|A4FV48|FADS2_BOVIN Acyl-CoA 6-desaturase OS=Bos taurus OX=9913 GN=FADS2 PE=2 SV=1	XP_011414050.1 acyl-CoA 6-desaturase isoform X1 [Crassostrea gigas]XP_011414053.1 acyl-CoA 6-desaturase isoform X1 [Crassostrea gigas]XP_011414054.1 acyl-CoA 6-desaturase isoform X1 [Crassostrea gigas]	4 IPR001199;Cytochrome b5-like heme/steroid binding domain IPR005804;Fatty acid desaturase domain IPR012171;Fatty acid desaturase IPR036400;Cytochrome b5-like heme/steroid binding domain superfamily
CGIg07946	C.angulata	sp|Q9NWY4|HPF1_HUMAN Histone PARylation factor 1 OS=Homo sapiens OX=9606 GN=HPF1 PE=1 SV=2	XP_011414049.2 histone PARylation factor 1 [Crassostrea gigas]	2 IPR019361;Histone PARylation factor 1 IPR019406;Aprataxin and PNK-like factor, PBZ domain
CGIg07947	C.angulata	sp|Q9VE46|SC5A7_DROME High-affinity choline transporter 1 OS=Drosophila melanogaster OX=7227 GN=ChT PE=2 SV=2	XP_019918969.2 high-affinity choline transporter 1 [Crassostrea gigas]XP_034302422.1 high-affinity choline transporter 1 [Crassostrea gigas]	1 IPR001734;Sodium/solute symporter
CGIg08081	C.angulata	sp|O70628|PDE9A_MOUSE High affinity cGMP-specific 3',5'-cyclic phosphodiesterase 9A OS=Mus musculus OX=10090 GN=Pde9a PE=1 SV=1	XP_034304037.1 high affinity cGMP-specific 3',5'-cyclic phosphodiesterase 9A isoform X15 [Crassostrea gigas]	2 IPR002073;3'5'-cyclic nucleotide phosphodiesterase, catalytic domain IPR003607;HD/PDEase domain
CGIg08083	C.angulata	sp|P04634|LIPG_RAT Gastric triacylglycerol lipase OS=Rattus norvegicus OX=10116 GN=Lipf PE=1 SV=1	XP_034304030.1 gastric triacylglycerol lipase isoform X1 [Crassostrea gigas]	2 IPR006693;Partial AB-hydrolase lipase domain IPR029058;Alpha/Beta hydrolase fold
CGIg08086	C.angulata	sp|Q8K4S7|CBLB_RAT E3 ubiquitin-protein ligase CBL-B OS=Rattus norvegicus OX=10116 GN=Cblb PE=1 SV=1	XP_034304016.1 E3 ubiquitin-protein ligase CBL isoform X3 [Crassostrea gigas]	9 IPR003153;Adaptor protein Cbl, N-terminal helical IPR009060;UBA-like superfamily IPR011992;EF-hand domain pair IPR014741;Adaptor protein Cbl, EF hand-like IPR014742;Adaptor protein Cbl, SH2-like domain IPR024162;Adaptor protein Cbl IPR036537;Adaptor protein Cbl, N-terminal domain superfamily IPR036860;SH2 domain superfamily IPR039520;E3 ubiquitin-protein ligase CBL-B, RING finger, HC subclass
CGIg08088	C.angulata	.	XP_034304012.1 low-density lipoprotein receptor-related protein 2 isoform X1 [Crassostrea gigas]	2 IPR002172;Low-density lipoprotein (LDL) receptor class A repeat IPR036055;LDL receptor-like superfamily
CGIg08089	C.angulata	.	XP_022328347.1 von Willebrand factor C domain-containing protein 2-like [Crassostrea virginica]	1 IPR042979;von Willebrand factor C domain-containing protein 2-like
CGIg08090	C.angulata	sp|Q07998|TBXTA_DANRE T-box transcription factor T-A OS=Danio rerio OX=7955 GN=tbxta PE=1 SV=1	XP_034304011.1 T-box transcription factor TBX5-like [Crassostrea gigas]	3 IPR001699;T-box transcription factor IPR008967;p53-like transcription factor, DNA-binding IPR046360;T-box transcription factor, DNA-binding domain
CGIg08091	C.angulata	sp|P56158|TBXT_HALRO T-box transcription factor T OS=Halocynthia roretzi OX=7729 GN=TBXT PE=2 SV=1	XP_034304007.1 putative T-box protein 7 isoform X1 [Crassostrea gigas]XP_034304008.1 putative T-box protein 7 isoform X1 [Crassostrea gigas]	3 IPR001699;T-box transcription factor IPR008967;p53-like transcription factor, DNA-binding IPR046360;T-box transcription factor, DNA-binding domain
CGIg08092	C.angulata	sp|Q07998|TBXTA_DANRE T-box transcription factor T-A OS=Danio rerio OX=7955 GN=tbxta PE=1 SV=1	XP_011426899.2 T-box transcription factor TBX20 [Crassostrea gigas]	3 IPR001699;T-box transcription factor IPR008967;p53-like transcription factor, DNA-binding IPR046360;T-box transcription factor, DNA-binding domain
CGIg08111	C.angulata	.	XP_011454297.2 zinc transporter 9 [Crassostrea gigas]XP_034303991.1 zinc transporter 9 [Crassostrea gigas]	3 IPR002524;Cation efflux protein IPR027469;Cation efflux transmembrane domain superfamily IPR040177;Zinc transporter 9
CGIg08221	C.angulata	sp|Q9UKP5|ATS6_HUMAN A disintegrin and metalloproteinase with thrombospondin motifs 6 OS=Homo sapiens OX=9606 GN=ADAMTS6 PE=2 SV=2	XP_034303850.1 A disintegrin and metalloproteinase with thrombospondin motifs 6 isoform X1 [Crassostrea gigas]	6 IPR000884;Thrombospondin type-1 (TSP1) repeat IPR001590;Peptidase M12B, ADAM/reprolysin IPR002870;Peptidase M12B, propeptide IPR010294;ADAMTS/ADAMTS-like, Spacer 1 IPR036383;Thrombospondin type-1 (TSP1) repeat superfamily IPR045371;ADAMTS/ADAMTS-like, cysteine-rich domain 3
CGIg08223	C.angulata	sp|Q9Y5X5|NPFF2_HUMAN Neuropeptide FF receptor 2 OS=Homo sapiens OX=9606 GN=NPFFR2 PE=1 SV=2	XP_011436154.3 galanin receptor type 1-like [Crassostrea gigas]	1 IPR000276;G protein-coupled receptor, rhodopsin-like
CGIg08283	C.angulata	sp|Q15545|TAF7_HUMAN Transcription initiation factor TFIID subunit 7 OS=Homo sapiens OX=9606 GN=TAF7 PE=1 SV=1	XP_011438872.2 transcription initiation factor TFIID subunit 7-like isoform X1 [Crassostrea gigas]	2 IPR006751;TAFII55 protein, conserved region IPR037817;Transcription initiation factor TFIID subunit 7
CGIg08287	C.angulata	sp|Q9BZE0|GLIS2_HUMAN Zinc finger protein GLIS2 OS=Homo sapiens OX=9606 GN=GLIS2 PE=1 SV=2	XP_011436884.2 zinc finger protein GLIS2 [Crassostrea gigas]XP_011436885.2 zinc finger protein GLIS2 [Crassostrea gigas]XP_011436886.2 zinc finger protein GLIS2 [Crassostrea gigas]XP_011436888.2 zinc finger protein GLIS2 [Crassostrea gigas]XP_011436890.2 zinc finger protein GLIS2 [Crassostrea gigas]XP_019925615.2 zinc finger protein GLIS2 [Crassostrea gigas]XP_019925616.2 zinc finger protein GLIS…	2 IPR030432;Zinc finger protein GLIS2 IPR036236;Zinc finger C2H2 superfamily
CGIg08288	C.angulata	sp|A7T1N0|TMP2L_NEMVE Transient receptor potential cation channel subfamily M member-like 2 OS=Nematostella vectensis OX=45351 GN=TRPM2 PE=1 SV=1	XP_034300755.1 transient receptor potential cation channel subfamily M member 2 isoform X1 [Crassostrea gigas]	1 IPR041491;TRPM, SLOG domain
CGIg08313	C.angulata	sp|Q55E58|PATS1_DICDI Probable serine/threonine-protein kinase pats1 OS=Dictyostelium discoideum OX=44689 GN=pats1 PE=3 SV=1	XP_034300724.1 uncharacterized protein LOC105327744 isoform X2 [Crassostrea gigas]	6 IPR000157;Toll/interleukin-1 receptor homology (TIR) domain IPR003877;SPRY domain IPR013320;Concanavalin A-like lectin/glucanase domain superfamily IPR027417;P-loop containing nucleoside triphosphate hydrolase IPR032171;C-terminal of Roc (COR) domain IPR035897;Toll/interleukin-1 receptor homology (TIR) domain superfamily
CGIg08408	C.angulata	sp|Q8N5T2|TBC19_HUMAN TBC1 domain family member 19 OS=Homo sapiens OX=9606 GN=TBC1D19 PE=1 SV=2	XP_034302283.1 TBC1 domain family member 19 isoform X5 [Crassostrea gigas]	3 IPR000195;Rab-GTPase-TBC domain IPR035969;Rab-GTPase-TBC domain superfamily IPR042507;TBC1 domain family member 19
CGIg08454	C.angulata	sp|Q2LD37|K1109_HUMAN Transmembrane protein KIAA1109 OS=Homo sapiens OX=9606 GN=KIAA1109 PE=1 SV=2	XP_022327378.1 uncharacterized protein KIAA1109-like isoform X2 [Crassostrea virginica]	2 IPR018863;Fragile site-associated protein, C-terminal IPR033616;Protein KIAA1109
CGIg08482	C.angulata	.	XP_034318370.1 centrosome-associated protein CEP250 isoform X3 [Crassostrea gigas]	.
CGIg08483	C.angulata	.	XP_011420397.3 trissin receptor-like [Crassostrea gigas]	1 IPR000276;G protein-coupled receptor, rhodopsin-like
CGIg08484	C.angulata	.	XP_034299905.1 salivary glue protein Sgs-4 isoform X1 [Crassostrea gigas]XP_034299906.1 salivary glue protein Sgs-4 isoform X1 [Crassostrea gigas]	.
CGIg08509	C.angulata	sp|Q6P1S4|SYRC_XENTR Arginine--tRNA ligase, cytoplasmic OS=Xenopus tropicalis OX=8364 GN=rars1 PE=2 SV=1	XP_034299855.1 arginine--tRNA ligase, cytoplasmic [Crassostrea gigas]	4 IPR001278;Arginine-tRNA ligase IPR008909;DALR anticodon binding IPR009080;Aminoacyl-tRNA synthetase, class Ia, anticodon-binding IPR035684;Arginyl-tRNA synthetase, catalytic core domain
CGIg08534	C.angulata	.	XP_034299826.1 uncharacterized protein LOC105338591 isoform X2 [Crassostrea gigas]	.
CGIg08543	C.angulata	sp|Q9Z0Z3|SKP2_MOUSE S-phase kinase-associated protein 2 OS=Mus musculus OX=10090 GN=Skp2 PE=1 SV=1	XP_034299816.1 F-box/LRR-repeat protein 2 isoform X2 [Crassostrea gigas]	2 IPR001810;F-box domain IPR036047;F-box-like domain superfamily
CGIg08544	C.angulata	sp|Q4KL91|S36A4_XENLA Proton-coupled amino acid transporter 4 OS=Xenopus laevis OX=8355 GN=slc36a4 PE=2 SV=1	XP_034299812.1 proton-coupled amino acid transporter 4 [Crassostrea gigas]	1 IPR013057;Amino acid transporter, transmembrane domain
CGIg08545	C.angulata	sp|Q96MW5|COG8_HUMAN Conserved oligomeric Golgi complex subunit 8 OS=Homo sapiens OX=9606 GN=COG8 PE=1 SV=2	XP_011429375.2 conserved oligomeric Golgi complex subunit 8 [Crassostrea gigas]	2 IPR007255;Conserved oligomeric Golgi complex subunit 8 IPR016159;Cullin repeat-like-containing domain superfamily
CGIg08563	C.angulata	sp|P28648|CD63_RAT CD63 antigen OS=Rattus norvegicus OX=10116 GN=Cd63 PE=1 SV=2	XP_034299788.1 CD63 antigen [Crassostrea gigas]XP_034299789.1 CD63 antigen [Crassostrea gigas]XP_034299790.1 CD63 antigen [Crassostrea gigas]XP_034299791.1 CD63 antigen [Crassostrea gigas]	2 IPR008952;Tetraspanin, EC2 domain superfamily IPR018499;Tetraspanin/Peripherin
CGIg08596	C.angulata	sp|Q28824|MYLK_BOVIN Myosin light chain kinase, smooth muscle OS=Bos taurus OX=9913 GN=MYLK PE=1 SV=1	XP_034304307.1 titin homolog [Crassostrea gigas]	6 IPR000719;Protein kinase domain IPR003961;Fibronectin type III IPR011009;Protein kinase-like domain superfamily IPR013098;Immunoglobulin I-set IPR036116;Fibronectin type III superfamily IPR036179;Immunoglobulin-like domain superfamily
CGIg08608	C.angulata	sp|Q8C6K9|CO6A6_MOUSE Collagen alpha-6(VI) chain OS=Mus musculus OX=10090 GN=Col6a6 PE=1 SV=2	XP_034303088.1 uncharacterized protein LOC105343730 [Crassostrea gigas]	5 IPR000884;Thrombospondin type-1 (TSP1) repeat IPR002035;von Willebrand factor, type A IPR015919;Cadherin-like superfamily IPR022041;Farnesoic acid O-methyl transferase IPR036465;von Willebrand factor A-like domain superfamily
CGIg08614	C.angulata	.	XP_022326343.1 uncharacterized protein LOC111126183 [Crassostrea virginica]	1 IPR036875;Zinc finger, CCHC-type superfamily
CGIg08651	C.angulata	.	XP_034303020.1 uncharacterized protein LOC105347327 isoform X2 [Crassostrea gigas]	.
CGIg08652	C.angulata	.	XP_034303020.1 uncharacterized protein LOC105347327 isoform X2 [Crassostrea gigas]	.
CGIg08725	C.angulata	.	XP_034302895.1 uncharacterized protein LOC105320768 [Crassostrea gigas]	1 IPR036465;von Willebrand factor A-like domain superfamily
CGIg08726	C.angulata	.	XP_034302895.1 uncharacterized protein LOC105320768 [Crassostrea gigas]	1 IPR036465;von Willebrand factor A-like domain superfamily
CGIg08727	C.angulata	sp|Q22328|LEV9_CAEEL Protein lev-9 OS=Caenorhabditis elegans OX=6239 GN=lev-9 PE=1 SV=3	XP_034302889.1 hyalin-like [Crassostrea gigas]	5 IPR000436;Sushi/SCR/CCP domain IPR000742;EGF-like domain IPR003410;HYR domain IPR035976;Sushi/SCR/CCP superfamily IPR043555;Sushi repeat-containing protein SRPX-like
CGIg08737	C.angulata	sp|Q3T197|STEEP_BOVIN STING ER exit protein OS=Bos taurus OX=9913 GN=STEEP1 PE=2 SV=1	XP_011431693.1 UPF0428 protein CXorf56 homolog [Crassostrea gigas]	1 IPR029704;STEEP-like
CGIg08738	C.angulata	sp|Q3T197|STEEP_BOVIN STING ER exit protein OS=Bos taurus OX=9913 GN=STEEP1 PE=2 SV=1	XP_011431693.1 UPF0428 protein CXorf56 homolog [Crassostrea gigas]	1 IPR029704;STEEP-like
CGIg08739	C.angulata	sp|Q5ZKN1|CDK9_CHICK Cyclin-dependent kinase 9 OS=Gallus gallus OX=9031 GN=CDK9 PE=2 SV=1	XP_011431695.1 cyclin-dependent kinase 9 [Crassostrea gigas]	2 IPR000719;Protein kinase domain IPR011009;Protein kinase-like domain superfamily
CGIg08740	C.angulata	sp|O75052|CAPON_HUMAN Carboxyl-terminal PDZ ligand of neuronal nitric oxide synthase protein OS=Homo sapiens OX=9606 GN=NOS1AP PE=1 SV=3	XP_011431751.2 carboxyl-terminal PDZ ligand of neuronal nitric oxide synthase protein [Crassostrea gigas]XP_011431752.2 carboxyl-terminal PDZ ligand of neuronal nitric oxide synthase protein [Crassostrea gigas]XP_011431754.2 carboxyl-terminal PDZ ligand of neuronal nitric oxide synthase protein [Crassostrea gigas]XP_011431757.2 carboxyl-terminal PDZ ligand of neuronal nitric oxide synthase protei…	1 IPR006020;PTB/PI domain
CGIg08765	C.angulata	sp|Q9Y6K8|KAD5_HUMAN Adenylate kinase isoenzyme 5 OS=Homo sapiens OX=9606 GN=AK5 PE=1 SV=2	XP_011436849.2 adenylate kinase isoenzyme 5 isoform X1 [Crassostrea gigas]	2 IPR000850;Adenylate kinase/UMP-CMP kinase IPR027417;P-loop containing nucleoside triphosphate hydrolase
CGIg08766	C.angulata	sp|Q92643|GPI8_HUMAN GPI-anchor transamidase OS=Homo sapiens OX=9606 GN=PIGK PE=1 SV=2	XP_011436851.2 GPI-anchor transamidase-like [Crassostrea gigas]	2 IPR001096;Peptidase C13, legumain IPR028361;GPI-anchor transamidase
CGIg08784	C.angulata	.	XP_034303334.1 uncharacterized protein LOC117681725 [Crassostrea gigas]	.
CGIg09057	C.angulata	.	XP_011439156.2 uncharacterized protein LOC105336509 [Crassostrea gigas]	.
CGIg09058	C.angulata	sp|Q66L58|VAC14_DANRE Protein VAC14 homolog OS=Danio rerio OX=7955 GN=vac14 PE=2 SV=1	XP_034338409.1 protein VAC14 homolog isoform X1 [Crassostrea gigas]	3 IPR016024;Armadillo-type fold IPR021841;Vacuolar protein 14, C-terminal Fig4-binding domain IPR026825;Vacuole morphology and inheritance protein 14
CGIg09064	C.angulata	sp|Q8SWR3|SPR_DROME Sex peptide receptor OS=Drosophila melanogaster OX=7227 GN=SPR PE=1 SV=1	XP_011417691.3 sex peptide receptor [Crassostrea gigas]	1 IPR019427;7TM GPCR, serpentine receptor class w (Srw)
CGIg09177	C.angulata	sp|P20825|POL2_DROME Retrovirus-related Pol polyprotein from transposon 297 OS=Drosophila melanogaster OX=7227 GN=pol PE=4 SV=1	XP_033761504.1 uncharacterized protein LOC117343268 [Pecten maximus]	7 IPR000477;Reverse transcriptase domain IPR001584;Integrase, catalytic core IPR012337;Ribonuclease H-like superfamily IPR021109;Aspartic peptidase domain superfamily IPR041577;Reverse transcriptase/retrotransposon-derived protein, RNase H-like domain IPR041588;Integrase zinc-binding domain IPR043502;DNA/RNA polymerase superfamily
CGIg09178	C.angulata	.	CAC5378463.1 unnamed protein product [Mytilus coruscus]	.
CGIg09179	C.angulata	.	XP_034338237.1 uncharacterized protein LOC117692902 [Crassostrea gigas]XP_034338238.1 uncharacterized protein LOC117692902 [Crassostrea gigas]	1 IPR007053;LRAT domain
CGIg09210	C.angulata	sp|P18910|ANPRA_RAT Atrial natriuretic peptide receptor 1 OS=Rattus norvegicus OX=10116 GN=Npr1 PE=1 SV=1	XP_022338900.1 atrial natriuretic peptide receptor 1-like [Crassostrea virginica]	6 IPR001054;Adenylyl cyclase class-3/4/guanylyl cyclase IPR001245;Serine-threonine/tyrosine-protein kinase, catalytic domain IPR001828;Receptor, ligand binding region IPR011009;Protein kinase-like domain superfamily IPR028082;Periplasmic binding protein-like I IPR029787;Nucleotide cyclase
CGIg09253	C.angulata	.	XP_011432754.2 uncharacterized protein LOC105332026 [Crassostrea gigas]	.
CGIg09254	C.angulata	sp|Q5EAJ7|MVP_STRPU Major vault protein OS=Strongylocentrotus purpuratus OX=7668 GN=MVP PE=1 SV=1	XP_011432755.2 major vault protein [Crassostrea gigas]XP_011432756.2 major vault protein [Crassostrea gigas]	6 IPR021870;Major vault protein, shoulder domain IPR039059;Major vault protein IPR040989;Major vault protein repeat domain 3 IPR041134;Major vault protein repeat domain 2 IPR041136;Major vault protein repeat domain 4 IPR041139;Major vault protein repeat domain
CGIg09285	C.angulata	sp|Q96FN5|KIF12_HUMAN Kinesin-like protein KIF12 OS=Homo sapiens OX=9606 GN=KIF12 PE=1 SV=3	XP_011429785.2 uncharacterized protein LOC105329973 isoform X5 [Crassostrea gigas]	4 IPR001752;Kinesin motor domain IPR027417;P-loop containing nucleoside triphosphate hydrolase IPR027640;Kinesin-like protein IPR028763;Kinesin-like protein KIF12
CGIg09286	C.angulata	.	.	.
CGIg09287	C.angulata	sp|O02811|PI4KA_BOVIN Phosphatidylinositol 4-kinase alpha OS=Bos taurus OX=9913 GN=PI4KA PE=2 SV=2	XP_034336286.1 phosphatidylinositol 4-kinase alpha isoform X4 [Crassostrea gigas]	6 IPR000403;Phosphatidylinositol 3-/4-kinase, catalytic domain IPR001263;Phosphoinositide 3-kinase, accessory (PIK) domain IPR011009;Protein kinase-like domain superfamily IPR015433;Phosphatidylinositol kinase IPR016024;Armadillo-type fold IPR045495;PI4-kinase, N-terminal
CGIg09305	C.angulata	sp|O88845|AKA10_MOUSE A-kinase anchor protein 10, mitochondrial OS=Mus musculus OX=10090 GN=Akap10 PE=1 SV=3	XP_011440486.2 A-kinase anchor protein 10, mitochondrial isoform X1 [Crassostrea gigas]XP_034336265.1 A-kinase anchor protein 10, mitochondrial isoform X1 [Crassostrea gigas]	2 IPR016137;RGS domain IPR036305;RGS domain superfamily
CGIg09306	C.angulata	.	XP_011440487.2 uncharacterized protein LOC105337456 [Crassostrea gigas]	.
CGIg09308	C.angulata	sp|Q8NDA8|MROH1_HUMAN Maestro heat-like repeat-containing protein family member 1 OS=Homo sapiens OX=9606 GN=MROH1 PE=2 SV=3	XP_034336261.1 maestro heat-like repeat-containing protein family member 1 isoform X2 [Crassostrea gigas]	2 IPR016024;Armadillo-type fold IPR045206;Maestro heat-like repeat-containing protein
CGIg09309	C.angulata	.	XP_022344477.1 uncharacterized protein LOC111137334 [Crassostrea virginica]	.
CGIg09310	C.angulata	sp|Q8QZR1|ATTY_MOUSE Tyrosine aminotransferase OS=Mus musculus OX=10090 GN=Tat PE=1 SV=1	XP_011452441.2 tyrosine aminotransferase [Crassostrea gigas]	2 IPR004839;Aminotransferase, class I/classII IPR015424;Pyridoxal phosphate-dependent transferase
CGIg09313	C.angulata	sp|Q8R164|BPHL_MOUSE Valacyclovir hydrolase OS=Mus musculus OX=10090 GN=Bphl PE=1 SV=1	XP_022344352.1 valacyclovir hydrolase-like isoform X1 [Crassostrea virginica]	2 IPR000073;Alpha/beta hydrolase fold-1 IPR029058;Alpha/Beta hydrolase fold
CGIg09314	C.angulata	sp|Q9JLY0|SOCS6_MOUSE Suppressor of cytokine signaling 6 OS=Mus musculus OX=10090 GN=Socs6 PE=1 SV=2	XP_022344904.1 LOW QUALITY PROTEIN: suppressor of cytokine signaling 4-like [Crassostrea virginica]	6 IPR000980;SH2 domain IPR001496;SOCS box domain IPR035865;SOCS6, SH2 domain IPR036036;SOCS box-like domain superfamily IPR036860;SH2 domain superfamily IPR037345;SOCS6, SOCS box domain
CGIg09315	C.angulata	sp|Q3ZBF3|RM38_BOVIN 39S ribosomal protein L38, mitochondrial OS=Bos taurus OX=9913 GN=MRPL38 PE=1 SV=2	XP_011452435.1 39S ribosomal protein L38, mitochondrial [Crassostrea gigas]	3 IPR008914;Phosphatidylethanolamine-binding protein IPR035810;Phosphatidylethanolamine-binding protein, eukaryotic IPR036610;PEBP-like superfamily
CGIg09316	C.angulata	sp|P53567|CEBPG_HUMAN CCAAT/enhancer-binding protein gamma OS=Homo sapiens OX=9606 GN=CEBPG PE=1 SV=1	XP_011452434.1 CCAAT/enhancer-binding protein gamma [Crassostrea gigas]	2 IPR004827;Basic-leucine zipper domain IPR046347;Basic-leucine zipper domain superfamily
CGIg09317	C.angulata	sp|P53567|CEBPG_HUMAN CCAAT/enhancer-binding protein gamma OS=Homo sapiens OX=9606 GN=CEBPG PE=1 SV=1	XP_011452433.2 CCAAT/enhancer-binding protein beta [Crassostrea gigas]	2 IPR004827;Basic-leucine zipper domain IPR046347;Basic-leucine zipper domain superfamily
CGIg09318	C.angulata	sp|Q00322|CEBPD_MOUSE CCAAT/enhancer-binding protein delta OS=Mus musculus OX=10090 GN=Cebpd PE=1 SV=2	XP_011452432.1 CCAAT/enhancer-binding protein gamma [Crassostrea gigas]	2 IPR004827;Basic-leucine zipper domain IPR046347;Basic-leucine zipper domain superfamily
CGIg09319	C.angulata	sp|P17676|CEBPB_HUMAN CCAAT/enhancer-binding protein beta OS=Homo sapiens OX=9606 GN=CEBPB PE=1 SV=2	XP_034318360.1 uncharacterized protein LOC105345812 [Crassostrea gigas]	2 IPR004827;Basic-leucine zipper domain IPR046347;Basic-leucine zipper domain superfamily
CGIg09332	C.angulata	.	XP_011452399.2 uncharacterized protein LOC105345796 [Crassostrea gigas]	1 IPR036236;Zinc finger C2H2 superfamily
CGIg09339	C.angulata	.	XP_034336230.1 uncharacterized protein LOC105320158 [Crassostrea gigas]XP_034336231.1 uncharacterized protein LOC105320158 [Crassostrea gigas]XP_034336232.1 uncharacterized protein LOC105320158 [Crassostrea gigas]	.
CGIg09341	C.angulata	sp|Q9U2R6|NHR91_CAEEL Nuclear hormone receptor family member nhr-91 OS=Caenorhabditis elegans OX=6239 GN=nhr-91 PE=1 SV=2	XP_019924290.2 uncharacterized protein LOC105331816 [Crassostrea gigas]XP_034336229.1 uncharacterized protein LOC105331816 [Crassostrea gigas]	2 IPR001628;Zinc finger, nuclear hormone receptor-type IPR035500;Nuclear hormone receptor-like domain superfamily
CGIg09342	C.angulata	sp|Q4G0P3|HYDIN_HUMAN Hydrocephalus-inducing protein homolog OS=Homo sapiens OX=9606 GN=HYDIN PE=1 SV=3	XP_022343586.1 LOW QUALITY PROTEIN: hydrocephalus-inducing protein homolog [Crassostrea virginica]	3 IPR031549;Abnormal spindle-like microcephaly-associated protein, ASH domain IPR033305;Hydrocephalus-inducing-like IPR033768;Hydin adenylate kinase-like domain
CGIg09350	C.angulata	.	XP_034336205.1 uncharacterized protein LOC105331827 isoform X2 [Crassostrea gigas]	.
CGIg09353	C.angulata	.	XP_034336202.1 uncharacterized protein LOC105331830 [Crassostrea gigas]	1 IPR043458;G-protein coupled receptor 158/179
CGIg09354	C.angulata	.	XP_034336201.1 uncharacterized protein LOC105331831 isoform X3 [Crassostrea gigas]	.
CGIg09355	C.angulata	.	XP_034336197.1 uncharacterized protein LOC105341067 isoform X3 [Crassostrea gigas]XP_034336198.1 uncharacterized protein LOC105341067 isoform X3 [Crassostrea gigas]	.
CGIg09356	C.angulata	sp|P55040|GEM_HUMAN GTP-binding protein GEM OS=Homo sapiens OX=9606 GN=GEM PE=1 SV=1	XP_011445789.2 GTP-binding protein GEM-like [Crassostrea gigas]	2 IPR001806;Small GTPase IPR027417;P-loop containing nucleoside triphosphate hydrolase
CGIg09357	C.angulata	sp|Q9FWW9|GSXL2_ARATH Flavin-containing monooxygenase FMO GS-OX-like 2 OS=Arabidopsis thaliana OX=3702 GN=At1g12200 PE=2 SV=1	XP_011445666.3 flavin-containing monooxygenase FMO GS-OX-like 2 isoform X1 [Crassostrea gigas]	2 IPR020946;Flavin monooxygenase-like IPR036188;FAD/NAD(P)-binding domain superfamily
CGIg09358	C.angulata	sp|Q5M8X5|TPC2L_XENTR Trafficking protein particle complex subunit 2-like protein OS=Xenopus tropicalis OX=8364 GN=trappc2l PE=2 SV=1	XP_011445670.1 trafficking protein particle complex subunit 2-like protein [Crassostrea gigas]	3 IPR006722;Trafficking protein particle complex subunit 2 IPR011012;Longin-like domain superfamily IPR044760;Trafficking protein particle complex subunit 2-like
CGIg09361	C.angulata	sp|Q9Y5B9|SP16H_HUMAN FACT complex subunit SPT16 OS=Homo sapiens OX=9606 GN=SUPT16H PE=1 SV=1	XP_011445672.2 FACT complex subunit SPT16 [Crassostrea gigas]	7 IPR000994;Peptidase M24 IPR013719;Domain of unknown function DUF1747 IPR013953;FACT complex subunit Spt16 domain IPR029148;FACT complex subunit Spt16, N-terminal lobe domain IPR033825;FACT complex subunit Spt16, peptidase M24-like domain IPR036005;Creatinase/aminopeptidase-like IPR040258;FACT complex subunit Spt16
CGIg09393	C.angulata	.	XP_011411986.1 perlucin [Crassostrea gigas]	2 IPR001304;C-type lectin-like IPR016187;C-type lectin fold
CGIg09401	C.angulata	sp|O14948|TFEC_HUMAN Transcription factor EC OS=Homo sapiens OX=9606 GN=TFEC PE=1 SV=1	XP_011411985.2 uncharacterized protein LOC105317136 [Crassostrea gigas]	2 IPR011598;Myc-type, basic helix-loop-helix (bHLH) domain IPR036638;Helix-loop-helix DNA-binding domain superfamily
CGIg09406	C.angulata	sp|Q2T9W3|CCD63_BOVIN Coiled-coil domain-containing protein 63 OS=Bos taurus OX=9913 GN=CCDC63 PE=2 SV=1	XP_011413836.2 coiled-coil domain-containing protein 63 [Crassostrea gigas]	.
CGIg09407	C.angulata	sp|Q8WYQ5|DGCR8_HUMAN Microprocessor complex subunit DGCR8 OS=Homo sapiens OX=9606 GN=DGCR8 PE=1 SV=1	XP_011413837.1 microprocessor complex subunit DGCR8 [Crassostrea gigas]XP_011413838.1 microprocessor complex subunit DGCR8 [Crassostrea gigas]XP_011413839.1 microprocessor complex subunit DGCR8 [Crassostrea gigas]	2 IPR014720;Double-stranded RNA-binding domain IPR040375;Microprocessor complex subunit DGCR8
CGIg09408	C.angulata	sp|Q9W0E3|IML1_DROME GATOR complex protein Iml1 OS=Drosophila melanogaster OX=7227 GN=Iml1 PE=1 SV=2	XP_011413841.2 GATOR complex protein DEPDC5 isoform X2 [Crassostrea gigas]	3 IPR027244;Vacuolar membrane-associated protein Iml1 IPR036390;Winged helix DNA-binding domain superfamily IPR045838;DEPDC5 protein, C-terminal
CGIg09409	C.angulata	sp|Q3T0J3|RM16_BOVIN 39S ribosomal protein L16, mitochondrial OS=Bos taurus OX=9913 GN=MRPL16 PE=1 SV=1	XP_011413846.2 39S ribosomal protein L16, mitochondrial [Crassostrea gigas]	3 IPR000114;Ribosomal protein L16 IPR016180;Ribosomal protein L10e/L16 IPR036920;Ribosomal protein L10e/L16 superfamily
CGIg09412	C.angulata	sp|O16020|OPSD_PROML Rhodopsin (Fragment) OS=Procambarus milleri OX=60967 GN=RHO PE=3 SV=1	XP_011413849.2 histamine H2 receptor [Crassostrea gigas]	1 IPR000276;G protein-coupled receptor, rhodopsin-like
CGIg09458	C.angulata	sp|Q20929|DMSR1_CAEEL G-protein coupled receptor dmsr-1 OS=Caenorhabditis elegans OX=6239 GN=dmsr-1 PE=1 SV=1	XP_022337987.1 sex peptide receptor-like [Crassostrea virginica]XP_022337989.1 sex peptide receptor-like [Crassostrea virginica]XP_022337990.1 sex peptide receptor-like [Crassostrea virginica]XP_022337991.1 sex peptide receptor-like [Crassostrea virginica]XP_022337992.1 sex peptide receptor-like [Crassostrea virginica]	1 IPR019427;7TM GPCR, serpentine receptor class w (Srw)
CGIg09470	C.angulata	.	XP_034336637.1 uncharacterized protein LOC105323679 isoform X1 [Crassostrea gigas]	1 IPR011992;EF-hand domain pair
CGIg09471	C.angulata	sp|Q80X19|COEA1_MOUSE Collagen alpha-1(XIV) chain OS=Mus musculus OX=10090 GN=Col14a1 PE=1 SV=2	XP_034336636.1 mucin-3A-like [Crassostrea gigas]	2 IPR002035;von Willebrand factor, type A IPR036465;von Willebrand factor A-like domain superfamily
CGIg09504	C.angulata	sp|Q96S79|RSLAB_HUMAN Ras-like protein family member 10B OS=Homo sapiens OX=9606 GN=RASL10B PE=1 SV=1	XP_011418220.1 ras-like protein family member 10B [Crassostrea gigas]	2 IPR001806;Small GTPase IPR027417;P-loop containing nucleoside triphosphate hydrolase
CGIg09505	C.angulata	.	XP_011418226.2 uncharacterized protein LOC105321582 [Crassostrea gigas]	3 IPR000210;BTB/POZ domain IPR011333;SKP1/BTB/POZ domain superfamily IPR016024;Armadillo-type fold
CGIg09535	C.angulata	.	.	.
CGIg09537	C.angulata	sp|Q99315|YG31B_YEAST Transposon Ty3-G Gag-Pol polyprotein OS=Saccharomyces cerevisiae (strain ATCC 204508 / S288c) OX=559292 GN=TY3B-G PE=1 SV=3	XP_017211834.1 uncharacterized protein LOC108190122 [Danio rerio]XP_017211835.1 uncharacterized protein LOC108190122 [Danio rerio]XP_017211836.1 uncharacterized protein LOC108190122 [Danio rerio]XP_021327357.1 uncharacterized protein LOC108190122 [Danio rerio]XP_021327358.1 uncharacterized protein LOC108190122 [Danio rerio]XP_021332313.1 uncharacterized protein LOC108190122 [Danio rerio]XP_021332…	5 IPR001584;Integrase, catalytic core IPR012337;Ribonuclease H-like superfamily IPR041577;Reverse transcriptase/retrotransposon-derived protein, RNase H-like domain IPR041588;Integrase zinc-binding domain IPR043502;DNA/RNA polymerase superfamily
CGIg09543	C.angulata	sp|Q642J4|IMPCT_DANRE Protein IMPACT OS=Danio rerio OX=7955 GN=impact PE=2 SV=1	XP_019923711.2 uncharacterized protein LOC105330456 [Crassostrea gigas]	3 IPR001498;Impact, N-terminal IPR020568;Ribosomal protein S5 domain 2-type fold IPR023582;Impact family
CGIg09557	C.angulata	sp|Q9Z0J4|NOS1_MOUSE Nitric oxide synthase, brain OS=Mus musculus OX=10090 GN=Nos1 PE=1 SV=1	XP_011420163.2 nitric oxide synthase, salivary gland isoform X2 [Crassostrea gigas]	10 IPR001433;Oxidoreductase FAD/NAD(P)-binding IPR001478;PDZ domain IPR003097;Sulfite reductase [NADPH] flavoprotein alpha-component-like, FAD-binding IPR004030;Nitric oxide synthase, N-terminal IPR008254;Flavodoxin/nitric oxide synthase IPR017938;Riboflavin synthase-like beta-barrel IPR029039;Flavoprotein-like superfamily IPR036034;PDZ superfamily IPR036119;Nitric oxide synthase, N-terminal doma…
CGIg09558	C.angulata	sp|Q28C22|OGFD2_XENTR 2-oxoglutarate and iron-dependent oxygenase domain-containing protein 2 OS=Xenopus tropicalis OX=8364 GN=ogfod2 PE=2 SV=1	XP_011420155.2 2-oxoglutarate and iron-dependent oxygenase domain-containing protein 2 isoform X1 [Crassostrea gigas]	.
CGIg09559	C.angulata	.	XP_011420154.2 UPF0545 protein C22orf39 homolog [Crassostrea gigas]	1 IPR021475;Protein of unknown function DUF3128
CGIg09579	C.angulata	sp|Q9I7F7|ACKL_DROME Activated Cdc42 kinase-like OS=Drosophila melanogaster OX=7227 GN=Ack-like PE=1 SV=3	XP_034339001.1 activated Cdc42 kinase-like isoform X3 [Crassostrea gigas]	2 IPR001245;Serine-threonine/tyrosine-protein kinase, catalytic domain IPR011009;Protein kinase-like domain superfamily
CGIg09581	C.angulata	sp|P09487|PPBT_BOVIN Alkaline phosphatase, tissue-nonspecific isozyme OS=Bos taurus OX=9913 GN=ALPL PE=1 SV=2	XP_011413254.2 alkaline phosphatase, tissue-nonspecific isozyme [Crassostrea gigas]	2 IPR001952;Alkaline phosphatase IPR017850;Alkaline-phosphatase-like, core domain superfamily
CGIg09582	C.angulata	sp|P31696|AGRIN_CHICK Agrin OS=Gallus gallus OX=9031 GN=AGRN PE=1 SV=3	XP_011413255.2 follistatin-related protein 3 [Crassostrea gigas]	3 IPR002350;Kazal domain IPR036058;Kazal domain superfamily IPR039932;Serine protease inhibitor Kazal-type 4-like
CGIg09583	C.angulata	sp|P09487|PPBT_BOVIN Alkaline phosphatase, tissue-nonspecific isozyme OS=Bos taurus OX=9913 GN=ALPL PE=1 SV=2	XP_034338988.1 LOW QUALITY PROTEIN: alkaline phosphatase, tissue-nonspecific isozyme [Crassostrea gigas]	2 IPR001952;Alkaline phosphatase IPR017850;Alkaline-phosphatase-like, core domain superfamily
CGIg09587	C.angulata	sp|Q99715|COCA1_HUMAN Collagen alpha-1(XII) chain OS=Homo sapiens OX=9606 GN=COL12A1 PE=1 SV=2	XP_011425716.2 collagen alpha-1(XII) chain [Crassostrea gigas]	2 IPR002035;von Willebrand factor, type A IPR036465;von Willebrand factor A-like domain superfamily
CGIg09588	C.angulata	.	XP_011425717.2 collagen alpha-1(XIV) chain-like [Crassostrea gigas]	2 IPR002035;von Willebrand factor, type A IPR036465;von Willebrand factor A-like domain superfamily
CGIg09597	C.angulata	.	XP_034338978.1 uncharacterized protein LOC105327117 [Crassostrea gigas]	.
CGIg09598	C.angulata	sp|Q8CI78|RMND1_MOUSE Required for meiotic nuclear division protein 1 homolog OS=Mus musculus OX=10090 GN=Rmnd1 PE=1 SV=1	XP_011425730.2 required for meiotic nuclear division protein 1 homolog [Crassostrea gigas]	1 IPR003734;Domain of unknown function DUF155
CGIg09613	C.angulata	sp|Q16RX1|MED21_AEDAE Mediator of RNA polymerase II transcription subunit 21 OS=Aedes aegypti OX=7159 GN=MED21 PE=3 SV=1	XP_011444193.1 mediator of RNA polymerase II transcription subunit 21 [Crassostrea gigas]	2 IPR021384;Mediator complex, subunit Med21 IPR037212;Mediator complex, subunit Med7/Med21-like
CGIg09614	C.angulata	sp|O61463|RLA2_CRYST 60S acidic ribosomal protein P2 OS=Cryptochiton stelleri OX=6655 PE=3 SV=1	XP_034338949.1 60S acidic ribosomal protein P2 [Crassostrea gigas]	1 IPR044076;Ribosomal protein P2
CGIg09615	C.angulata	sp|A9C3P0|MLEC_DANRE Malectin OS=Danio rerio OX=7955 GN=mlec PE=3 SV=1	XP_011422439.1 malectin-B [Crassostrea gigas]	2 IPR021720;Malectin domain IPR039155;Malectin
CGIg09616	C.angulata	sp|Q7RTX9|MOT14_HUMAN Monocarboxylate transporter 14 OS=Homo sapiens OX=9606 GN=SLC16A14 PE=2 SV=1	XP_034338939.1 monocarboxylate transporter 12 isoform X1 [Crassostrea gigas]	2 IPR011701;Major facilitator superfamily IPR036259;MFS transporter superfamily
CGIg09737	C.angulata	sp|P15127|INSR_RAT Insulin receptor OS=Rattus norvegicus OX=10116 GN=Insr PE=1 SV=1	XP_034299117.1 uncharacterized protein LOC105346025 isoform X1 [Crassostrea gigas]XP_034299118.1 uncharacterized protein LOC105346025 isoform X1 [Crassostrea gigas]XP_034299119.1 uncharacterized protein LOC105346025 isoform X1 [Crassostrea gigas]XP_034299120.1 uncharacterized protein LOC105346025 isoform X1 [Crassostrea gigas]XP_034299121.1 uncharacterized protein LOC105346025 isoform X1 [Crassos…	4 IPR001245;Serine-threonine/tyrosine-protein kinase, catalytic domain IPR001828;Receptor, ligand binding region IPR011009;Protein kinase-like domain superfamily IPR028082;Periplasmic binding protein-like I
CGIg09738	C.angulata	sp|Q16G71|MED10_AEDAE Mediator of RNA polymerase II transcription subunit 10 OS=Aedes aegypti OX=7159 GN=MED10 PE=3 SV=1	XP_019918516.1 mediator of RNA polymerase II transcription subunit 10 [Crassostrea gigas]	1 IPR019145;Mediator complex, subunit Med10
CGIg09746	C.angulata	sp|P52183|ANNU_SCHAM Annulin OS=Schistocerca americana OX=7009 PE=2 SV=1	XP_022335793.1 uncharacterized protein LOC111132291 [Crassostrea virginica]	6 IPR001102;Transglutaminase, N-terminal IPR002931;Transglutaminase-like IPR008958;Transglutaminase, C-terminal IPR014756;Immunoglobulin E-set IPR036238;Transglutaminase, C-terminal domain superfamily IPR038765;Papain-like cysteine peptidase superfamily
CGIg09747	C.angulata	sp|P22735|TGM1_HUMAN Protein-glutamine gamma-glutamyltransferase K OS=Homo sapiens OX=9606 GN=TGM1 PE=1 SV=4	XP_034336113.1 uncharacterized protein LOC105341629 [Crassostrea gigas]	6 IPR001102;Transglutaminase, N-terminal IPR002931;Transglutaminase-like IPR008958;Transglutaminase, C-terminal IPR014756;Immunoglobulin E-set IPR036238;Transglutaminase, C-terminal domain superfamily IPR038765;Papain-like cysteine peptidase superfamily
CGIg09755	C.angulata	sp|Q7ZY85|NEPR1_XENLA Nuclear envelope phosphatase-regulatory subunit 1 OS=Xenopus laevis OX=8355 GN=cnep1r1 PE=2 SV=1	XP_011446516.1 nuclear envelope phosphatase-regulatory subunit 1 [Crassostrea gigas]	1 IPR019168;Nuclear envelope phosphatase-regulatory subunit 1
CGIg09756	C.angulata	sp|Q9HCD5|NCOA5_HUMAN Nuclear receptor coactivator 5 OS=Homo sapiens OX=9606 GN=NCOA5 PE=1 SV=2	XP_034299104.1 SR-related and CTD-associated factor 4 isoform X1 [Crassostrea gigas]XP_034299105.1 SR-related and CTD-associated factor 4 isoform X1 [Crassostrea gigas]	2 IPR000504;RNA recognition motif domain IPR035979;RNA-binding domain superfamily
CGIg09757	C.angulata	.	XP_011446513.1 synapse differentiation-inducing gene protein 1-like isoform X1 [Crassostrea gigas]	1 IPR007593;CD225/Dispanin family
CGIg09779	C.angulata	sp|P31228|OXDD_BOVIN D-aspartate oxidase OS=Bos taurus OX=9913 GN=DDO PE=1 SV=2	XP_011421532.2 D-aspartate oxidase [Crassostrea gigas]XP_011421533.2 D-aspartate oxidase [Crassostrea gigas]XP_019921053.2 D-aspartate oxidase [Crassostrea gigas]	2 IPR006076;FAD dependent oxidoreductase IPR023209;D-amino-acid oxidase
CGIg09780	C.angulata	.	XP_011423693.2 uncharacterized protein LOC105325710 [Crassostrea gigas]XP_011423694.2 uncharacterized protein LOC105325710 [Crassostrea gigas]XP_011423695.2 uncharacterized protein LOC105325710 [Crassostrea gigas]	.
CGIg09806	C.angulata	sp|A8WGF7|SPNS1_XENTR Protein spinster homolog 1 OS=Xenopus tropicalis OX=8364 GN=spns1 PE=2 SV=2	XP_034298984.1 protein spinster homolog 1 isoform X3 [Crassostrea gigas]XP_034298985.1 protein spinster homolog 1 isoform X3 [Crassostrea gigas]XP_034298986.1 protein spinster homolog 1 isoform X3 [Crassostrea gigas]	3 IPR011701;Major facilitator superfamily IPR036259;MFS transporter superfamily IPR044770;Protein spinster-like
CGIg09826	C.angulata	sp|Q75NR7|RECQ4_MOUSE ATP-dependent DNA helicase Q4 OS=Mus musculus OX=10090 GN=Recql4 PE=2 SV=2	XP_011426790.2 ATP-dependent DNA helicase Q4 [Crassostrea gigas]	6 IPR001650;Helicase, C-terminal IPR001878;Zinc finger, CCHC-type IPR011545;DEAD/DEAH box helicase domain IPR021110;DNA replication/checkpoint protein IPR027417;P-loop containing nucleoside triphosphate hydrolase IPR036875;Zinc finger, CCHC-type superfamily
CGIg09830	C.angulata	.	XP_034299014.1 uncharacterized protein LOC117680726 [Crassostrea gigas]	.
CGIg09831	C.angulata	.	XP_034299015.1 uncharacterized protein LOC105335181 isoform X1 [Crassostrea gigas]	2 IPR002035;von Willebrand factor, type A IPR036465;von Willebrand factor A-like domain superfamily
CGIg09832	C.angulata	.	XP_034299018.1 uncharacterized protein LOC117680728 [Crassostrea gigas]	.
CGIg09867	C.angulata	.	.	.
CGIg09868	C.angulata	sp|Q9LRB0|LCBK1_ARATH Sphingoid long-chain bases kinase 1 OS=Arabidopsis thaliana OX=3702 GN=LCBK1 PE=1 SV=1	XP_011448905.2 ceramide kinase isoform X2 [Crassostrea gigas]	2 IPR001206;Diacylglycerol kinase, catalytic domain IPR016064;NAD kinase/diacylglycerol kinase-like domain superfamily
CGIg09870	C.angulata	sp|Q9LRB0|LCBK1_ARATH Sphingoid long-chain bases kinase 1 OS=Arabidopsis thaliana OX=3702 GN=LCBK1 PE=1 SV=1	XP_011448908.2 ceramide kinase-like protein isoform X2 [Crassostrea gigas]	2 IPR001206;Diacylglycerol kinase, catalytic domain IPR016064;NAD kinase/diacylglycerol kinase-like domain superfamily
CGIg09878	C.angulata	sp|P51905|SC6A4_DROME Sodium-dependent serotonin transporter OS=Drosophila melanogaster OX=7227 GN=SerT PE=2 SV=1	XP_011448899.1 sodium-dependent serotonin transporter [Crassostrea gigas]	2 IPR000175;Sodium:neurotransmitter symporter IPR037272;Sodium:neurotransmitter symporter superfamily
CGIg09879	C.angulata	.	XP_034298938.1 macrophage mannose receptor 1 [Crassostrea gigas]	2 IPR001304;C-type lectin-like IPR016187;C-type lectin fold
CGIg09880	C.angulata	sp|P51905|SC6A4_DROME Sodium-dependent serotonin transporter OS=Drosophila melanogaster OX=7227 GN=SerT PE=2 SV=1	XP_034298933.1 sodium-dependent serotonin transporter [Crassostrea gigas]XP_034298934.1 sodium-dependent serotonin transporter [Crassostrea gigas]XP_034298935.1 sodium-dependent serotonin transporter [Crassostrea gigas]XP_034298936.1 sodium-dependent serotonin transporter [Crassostrea gigas]XP_034298937.1 sodium-dependent serotonin transporter [Crassostrea gigas]	2 IPR000175;Sodium:neurotransmitter symporter IPR037272;Sodium:neurotransmitter symporter superfamily
CGIg09892	C.angulata	.	XP_011445869.2 uncharacterized protein LOC105341200 [Crassostrea gigas]	.
CGIg09901	C.angulata	sp|Q9H0C1|ZMY12_HUMAN Zinc finger MYND domain-containing protein 12 OS=Homo sapiens OX=9606 GN=ZMYND12 PE=1 SV=3	XP_011434471.1 zinc finger MYND domain-containing protein 12 [Crassostrea gigas]	3 IPR002893;Zinc finger, MYND-type IPR011990;Tetratricopeptide-like helical domain superfamily IPR041617;MalT-like TPR region
CGIg09902	C.angulata	sp|P18293|ANPRA_MOUSE Atrial natriuretic peptide receptor 1 OS=Mus musculus OX=10090 GN=Npr1 PE=1 SV=2	XP_034298913.1 uncharacterized protein LOC105333265 [Crassostrea gigas]	6 IPR001054;Adenylyl cyclase class-3/4/guanylyl cyclase IPR001245;Serine-threonine/tyrosine-protein kinase, catalytic domain IPR001828;Receptor, ligand binding region IPR011009;Protein kinase-like domain superfamily IPR028082;Periplasmic binding protein-like I IPR029787;Nucleotide cyclase
CGIg09909	C.angulata	sp|O00170|AIP_HUMAN AH receptor-interacting protein OS=Homo sapiens OX=9606 GN=AIP PE=1 SV=3	XP_011434459.2 AH receptor-interacting protein isoform X2 [Crassostrea gigas]	3 IPR001179;FKBP-type peptidyl-prolyl cis-trans isomerase domain IPR011990;Tetratricopeptide-like helical domain superfamily IPR039663;AIP/AIPL1
CGIg09910	C.angulata	.	XP_011434458.2 uncharacterized protein LOC105333255 isoform X1 [Crassostrea gigas]	.
CGIg09932	C.angulata	sp|O88667|RAD_MOUSE GTP-binding protein RAD OS=Mus musculus OX=10090 GN=Rrad PE=1 SV=1	XP_011413487.2 GTP-binding protein REM 1 [Crassostrea gigas]	2 IPR001806;Small GTPase IPR027417;P-loop containing nucleoside triphosphate hydrolase
CGIg10058	C.angulata	.	.	.
CGIg10059	C.angulata	sp|P09628|ACHD_XENLA Acetylcholine receptor subunit delta OS=Xenopus laevis OX=8355 GN=chrnd PE=2 SV=1	XP_034299305.1 neuronal acetylcholine receptor subunit alpha-6-like [Crassostrea gigas]	5 IPR006029;Neurotransmitter-gated ion-channel transmembrane domain IPR006201;Neurotransmitter-gated ion-channel IPR006202;Neurotransmitter-gated ion-channel ligand-binding domain IPR036719;Neurotransmitter-gated ion-channel transmembrane domain superfamily IPR036734;Neurotransmitter-gated ion-channel ligand-binding domain superfamily
CGIg10060	C.angulata	sp|Q02225|SKI_XENLA Ski oncogene OS=Xenopus laevis OX=8355 GN=ski PE=2 SV=1	XP_011441416.2 LOW QUALITY PROTEIN: ski oncogene [Crassostrea gigas]	5 IPR003380;SKI/SNO/DAC domain IPR009061;Putative DNA-binding domain superfamily IPR010919;SAND-like domain superfamily IPR014890;c-SKI SMAD4-binding domain IPR023216;Transcription regulator SKI/SnoN
CGIg10080	C.angulata	sp|Q9LZF7|OTU10_ARATH OVARIAN TUMOR DOMAIN-containing deubiquitinating enzyme 10 OS=Arabidopsis thaliana OX=3702 GN=OTU10 PE=1 SV=1	XP_011426739.2 uncharacterized protein LOC105327807 isoform X3 [Crassostrea gigas]	3 IPR003323;OTU domain IPR024810;Mab-21 domain IPR038765;Papain-like cysteine peptidase superfamily
CGIg10131	C.angulata	sp|P51797|CLCN6_HUMAN H(+)/Cl(-) exchange transporter 6 OS=Homo sapiens OX=9606 GN=CLCN6 PE=1 SV=2	XP_034318410.1 chloride transport protein 6-like [Crassostrea gigas]	2 IPR000644;CBS domain IPR046342;CBS domain superfamily
CGIg10168	C.angulata	.	XP_034337431.1 uncharacterized protein LOC105324167 isoform X1 [Crassostrea gigas]	3 IPR006077;Vinculin/alpha-catenin IPR008837;Serendipity locus alpha IPR036723;Alpha-catenin/vinculin-like superfamily
CGIg10368	C.angulata	sp|A8WGS4|TLCD2_DANRE TLC domain-containing protein 2 OS=Danio rerio OX=7955 GN=tlcd2 PE=2 SV=1	XP_011413351.2 TLC domain-containing protein 2 [Crassostrea gigas]	1 IPR006634;TRAM/LAG1/CLN8 homology domain
CGIg10438	C.angulata	sp|Q641Y8|DDX1_RAT ATP-dependent RNA helicase DDX1 OS=Rattus norvegicus OX=10116 GN=Ddx1 PE=1 SV=1	XP_034335895.1 ATP-dependent RNA helicase DDX1 [Crassostrea gigas]	5 IPR001650;Helicase, C-terminal IPR003877;SPRY domain IPR011545;DEAD/DEAH box helicase domain IPR013320;Concanavalin A-like lectin/glucanase domain superfamily IPR027417;P-loop containing nucleoside triphosphate hydrolase
CGIg10918	C.angulata	sp|Q3T093|NECP1_BOVIN Adaptin ear-binding coat-associated protein 1 OS=Bos taurus OX=9913 GN=NECAP1 PE=2 SV=1	XP_011453494.2 adaptin ear-binding coat-associated protein 1-like isoform X1 [Crassostrea gigas]	1 IPR012466;NECAP, PHear domain
CGIg10919	C.angulata	sp|Q659A1|ICE2_HUMAN Little elongation complex subunit 2 OS=Homo sapiens OX=9606 GN=ICE2 PE=1 SV=2	XP_011453493.2 little elongation complex subunit 2-like [Crassostrea gigas]	1 IPR019535;Little elongation complex subunit 2 , C-terminal
CGIg10923	C.angulata	.	XP_034338605.1 uncharacterized protein LOC105328182 isoform X1 [Crassostrea gigas]	2 IPR003961;Fibronectin type III IPR036116;Fibronectin type III superfamily
CGIg11399	C.angulata	sp|Q9H1V8|S6A17_HUMAN Sodium-dependent neutral amino acid transporter SLC6A17 OS=Homo sapiens OX=9606 GN=SLC6A17 PE=1 SV=3	XP_022339185.1 LOW QUALITY PROTEIN: sodium- and chloride-dependent transporter XTRP3-like [Crassostrea virginica]	2 IPR000175;Sodium:neurotransmitter symporter IPR037272;Sodium:neurotransmitter symporter superfamily
CGIg11495	C.angulata	.	XP_019926864.2 pathogenesis-related protein 1 [Crassostrea gigas]	3 IPR001283;Cysteine-rich secretory protein-related IPR014044;CAP domain IPR035940;CAP superfamily
CGIg11496	C.angulata	sp|F4KD71|DUR3_ARATH Urea-proton symporter DUR3 OS=Arabidopsis thaliana OX=3702 GN=DUR3 PE=1 SV=1	XP_011441136.2 urea-proton symporter DUR3 [Crassostrea gigas]	2 IPR001734;Sodium/solute symporter IPR031155;Urea active transporter
CGIg11513	C.angulata	.	XP_011442894.1 uncharacterized protein LOC105339160 [Crassostrea gigas]	.
CGIg11514	C.angulata	sp|Q7Z4Q2|HEAT3_HUMAN HEAT repeat-containing protein 3 OS=Homo sapiens OX=9606 GN=HEATR3 PE=1 SV=2	XP_034338854.1 HEAT repeat-containing protein 3 isoform X1 [Crassostrea gigas]	1 IPR016024;Armadillo-type fold
CGIg11545	C.angulata	.	XP_034338838.1 uncharacterized protein LOC105349155 [Crassostrea gigas]	.
CGIg11572	C.angulata	sp|Q8K0U4|HS12A_MOUSE Heat shock 70 kDa protein 12A OS=Mus musculus OX=10090 GN=Hspa12a PE=1 SV=1	XP_011442479.2 heat shock 70 kDa protein 12A [Crassostrea gigas]XP_011442480.2 heat shock 70 kDa protein 12A [Crassostrea gigas]XP_011442481.2 heat shock 70 kDa protein 12A [Crassostrea gigas]XP_034338813.1 heat shock 70 kDa protein 12A [Crassostrea gigas]	1 IPR043129;ATPase, nucleotide binding domain
CGIg11573	C.angulata	sp|Q3TLD5|RMP_MOUSE Unconventional prefoldin RPB5 interactor OS=Mus musculus OX=10090 GN=Uri1 PE=1 SV=2	XP_011442483.2 unconventional prefoldin RPB5 interactor [Crassostrea gigas]	1 IPR004127;Prefoldin alpha-like
CGIg11657	C.angulata	.	XP_011424859.2 uncharacterized protein LOC105326491 [Crassostrea gigas]	.
CGIg11658	C.angulata	.	XP_011424857.1 uncharacterized protein LOC105326489 [Crassostrea gigas]	1 IPR001299;Ependymin
CGIg11659	C.angulata	.	XP_011424857.1 uncharacterized protein LOC105326489 [Crassostrea gigas]	.
CGIg11816	C.angulata	.	XP_011441117.1 uncharacterized protein LOC105337884 [Crassostrea gigas]	.
CGIg11967	C.angulata	sp|P51798|CLCN7_HUMAN H(+)/Cl(-) exchange transporter 7 OS=Homo sapiens OX=9606 GN=CLCN7 PE=1 SV=2	XP_034339340.1 H(+)/Cl(-) exchange transporter 7 isoform X4 [Crassostrea gigas]	3 IPR001807;Chloride channel, voltage gated IPR014743;Chloride channel, core IPR046342;CBS domain superfamily
CGIg11972	C.angulata	.	XP_011442506.1 skeletal aspartic acid-rich protein 2 [Crassostrea gigas]	.
CGIg11997	C.angulata	.	XP_011451797.2 uncharacterized protein LOC105345370 isoform X1 [Crassostrea gigas]	.
CGIg12132	C.angulata	.	NP_001295814.1 feeding circuit activating peptides-like precursor [Crassostrea gigas]CDO39029.1 feeding circuit activating peptide [Crassostrea gigas]	1 IPR040384;Feeding circuit activating peptide precursor
CGIg12137	C.angulata	.	XP_011444956.1 uncharacterized protein LOC105340540 isoform X2 [Crassostrea gigas]	1 IPR036188;FAD/NAD(P)-binding domain superfamily
CGIg12138	C.angulata	sp|Q3KQF4|LRC69_XENLA Leucine-rich repeat-containing protein 69 OS=Xenopus laevis OX=8355 GN=lrrc69 PE=2 SV=1	XP_011444954.1 leucine-rich repeat-containing protein 69 isoform X1 [Crassostrea gigas]	1 IPR001611;Leucine-rich repeat
CGIg12158	C.angulata	.	XP_011432161.2 uncharacterized protein LOC105331597 isoform X1 [Crassostrea gigas]	1 IPR038765;Papain-like cysteine peptidase superfamily
CGIg12173	C.angulata	sp|D3YXG0|HMCN1_MOUSE Hemicentin-1 OS=Mus musculus OX=10090 GN=Hmcn1 PE=1 SV=1	XP_034336959.1 uncharacterized protein LOC105343589 isoform X2 [Crassostrea gigas]	6 IPR000884;Thrombospondin type-1 (TSP1) repeat IPR000998;MAM domain IPR001506;Peptidase M12A IPR013320;Concanavalin A-like lectin/glucanase domain superfamily IPR035914;Spermadhesin, CUB domain superfamily IPR036383;Thrombospondin type-1 (TSP1) repeat superfamily
CGIg12183	C.angulata	.	XP_034336939.1 uncharacterized protein LOC105321131 isoform X1 [Crassostrea gigas]	1 IPR008775;Phytanoyl-CoA dioxygenase
CGIg12201	C.angulata	.	XP_011417613.2 uncharacterized protein LOC105321111 [Crassostrea gigas]	1 IPR036236;Zinc finger C2H2 superfamily
CGIg12202	C.angulata	sp|Q6ZMY6|WDR88_HUMAN WD repeat-containing protein 88 OS=Homo sapiens OX=9606 GN=WDR88 PE=1 SV=2	XP_011417612.1 WD repeat-containing protein 88 isoform X2 [Crassostrea gigas]	2 IPR001680;WD40 repeat IPR011047;Quinoprotein alcohol dehydrogenase-like superfamily
CGIg12203	C.angulata	sp|O60337|MARH6_HUMAN E3 ubiquitin-protein ligase MARCHF6 OS=Homo sapiens OX=9606 GN=MARCHF6 PE=1 SV=2	XP_011417611.1 LOW QUALITY PROTEIN: E3 ubiquitin-protein ligase MARCHF6-like [Crassostrea gigas]	1 IPR011016;Zinc finger, RING-CH-type
CGIg12237	C.angulata	sp|Q9JLT4|TRXR2_MOUSE Thioredoxin reductase 2, mitochondrial OS=Mus musculus OX=10090 GN=Txnrd2 PE=1 SV=4	XP_034336894.1 thioredoxin reductase 2, mitochondrial [Crassostrea gigas]	4 IPR004099;Pyridine nucleotide-disulphide oxidoreductase, dimerisation domain IPR016156;FAD/NAD-linked reductase, dimerisation domain superfamily IPR023753;FAD/NAD(P)-binding domain IPR036188;FAD/NAD(P)-binding domain superfamily
CGIg12470	C.angulata	sp|P51912|AAAT_MOUSE Neutral amino acid transporter B(0) OS=Mus musculus OX=10090 GN=Slc1a5 PE=1 SV=2	XP_011441939.2 excitatory amino acid transporter [Crassostrea gigas]	2 IPR001991;Sodium:dicarboxylate symporter IPR036458;Sodium:dicarboxylate symporter superfamily
CGIg12813	C.angulata	sp|A0JMV4|RBM5A_XENLA RNA-binding protein 5-A OS=Xenopus laevis OX=8355 GN=rbm5-a PE=2 SV=1	XP_011432654.2 RNA-binding protein 5 [Crassostrea gigas]	5 IPR000467;G-patch domain IPR000504;RNA recognition motif domain IPR035979;RNA-binding domain superfamily IPR036443;Zinc finger, RanBP2-type superfamily IPR041591;OCRE domain
CGIg12890	C.angulata	.	XP_011428107.2 leucine-rich repeat and fibronectin type-III domain-containing protein 2-like [Crassostrea gigas]XP_034305404.1 leucine-rich repeat and fibronectin type-III domain-containing protein 2-like [Crassostrea gigas]	2 IPR001611;Leucine-rich repeat IPR036179;Immunoglobulin-like domain superfamily
CGIg12896	C.angulata	sp|D3YXG0|HMCN1_MOUSE Hemicentin-1 OS=Mus musculus OX=10090 GN=Hmcn1 PE=1 SV=1	XP_034305409.1 uncharacterized protein LOC105328788 isoform X1 [Crassostrea gigas]	2 IPR035234;IgGFc-binding protein, N-terminal IPR036383;Thrombospondin type-1 (TSP1) repeat superfamily
CGIg12994	C.angulata	sp|Q5RB35|MKLN1_PONAB Muskelin OS=Pongo abelii OX=9601 GN=MKLN1 PE=2 SV=1	XP_034307568.1 muskelin [Crassostrea gigas]	3 IPR008979;Galactose-binding-like domain superfamily IPR010565;Muskelin, N-terminal IPR015915;Kelch-type beta propeller
CGIg12998	C.angulata	.	XP_011420976.2 cell death abnormality protein 1-like [Crassostrea gigas]	.
CGIg12999	C.angulata	.	XP_011420978.1 protein draper [Crassostrea gigas]	.
CGIg13036	C.angulata	.	XP_019924406.1 G-protein coupled receptor daf-37 [Crassostrea gigas]	1 IPR000276;G protein-coupled receptor, rhodopsin-like
CGIg13297	C.angulata	sp|Q8CCI5|RYBP_MOUSE RING1 and YY1-binding protein OS=Mus musculus OX=10090 GN=Rybp PE=1 SV=1	XP_034305608.1 RING1 and YY1-binding protein [Crassostrea gigas]	4 IPR001876;Zinc finger, RanBP2-type IPR033774;Yaf2/RYBP C-terminal binding motif IPR036443;Zinc finger, RanBP2-type superfamily IPR039958;RING1 and YY1-binding protein/YY1-associated factor 2
CGIg13383	C.angulata	.	XP_034307057.1 trichohyalin-like isoform X2 [Crassostrea gigas]	.
CGIg13385	C.angulata	sp|Q8NHV1|GIMA7_HUMAN GTPase IMAP family member 7 OS=Homo sapiens OX=9606 GN=GIMAP7 PE=1 SV=1	XP_011422444.2 GTPase IMAP family member 7 [Crassostrea gigas]	4 IPR006703;AIG1-type guanine nucleotide-binding (G) domain IPR027417;P-loop containing nucleoside triphosphate hydrolase IPR036443;Zinc finger, RanBP2-type superfamily IPR045058;GTPase GIMA/IAN/Toc
CGIg13386	C.angulata	sp|Q8NHV1|GIMA7_HUMAN GTPase IMAP family member 7 OS=Homo sapiens OX=9606 GN=GIMAP7 PE=1 SV=1	XP_011439007.2 GTPase IMAP family member 9 [Crassostrea gigas]	4 IPR006703;AIG1-type guanine nucleotide-binding (G) domain IPR027417;P-loop containing nucleoside triphosphate hydrolase IPR036443;Zinc finger, RanBP2-type superfamily IPR045058;GTPase GIMA/IAN/Toc
CGIg13387	C.angulata	sp|Q96BM9|ARL8A_HUMAN ADP-ribosylation factor-like protein 8A OS=Homo sapiens OX=9606 GN=ARL8A PE=1 SV=1	XP_011439006.1 ADP-ribosylation factor-like protein 8A [Crassostrea gigas]	3 IPR006689;Small GTPase superfamily, ARF/SAR type IPR027417;P-loop containing nucleoside triphosphate hydrolase IPR044154;ADP-ribosylation factor-like protein 8A/8B
CGIg13417	C.angulata	sp|Q25452|CAC1M_MUSDO Muscle calcium channel subunit alpha-1 OS=Musca domestica OX=7370 PE=2 SV=1	XP_034305232.1 muscle calcium channel subunit alpha-1 isoform X7 [Crassostrea gigas]	2 IPR005821;Ion transport domain IPR043203;Voltage-gated cation channel calcium and sodium
CGIg13418	C.angulata	sp|Q5R413|DCP1B_PONAB mRNA-decapping enzyme 1B OS=Pongo abelii OX=9601 GN=DCP1B PE=2 SV=1	XP_011452717.2 mRNA-decapping enzyme 1A [Crassostrea gigas]	2 IPR010334;mRNA-decapping enzyme subunit 1 IPR031953;mRNA-decapping enzyme, C-terminal
CGIg13428	C.angulata	.	XP_034305235.1 uncharacterized protein LOC105342564 [Crassostrea gigas]	2 IPR000421;Coagulation factor 5/8 C-terminal domain IPR008979;Galactose-binding-like domain superfamily
CGIg13429	C.angulata	sp|Q5E987|PSA5_BOVIN Proteasome subunit alpha type-5 OS=Bos taurus OX=9913 GN=PSMA5 PE=1 SV=1	XP_011447862.1 proteasome subunit alpha type-5 [Crassostrea gigas]	4 IPR000426;Proteasome alpha-subunit, N-terminal domain IPR001353;Proteasome, subunit alpha/beta IPR029055;Nucleophile aminohydrolases, N-terminal IPR033812;Proteasome subunit alpha5
CGIg13430	C.angulata	sp|O95198|KLHL2_HUMAN Kelch-like protein 2 OS=Homo sapiens OX=9606 GN=KLHL2 PE=1 SV=2	XP_034305242.1 zinc finger and BTB domain-containing protein 49 [Crassostrea gigas]XP_034305243.1 zinc finger and BTB domain-containing protein 49 [Crassostrea gigas]	4 IPR000210;BTB/POZ domain IPR011333;SKP1/BTB/POZ domain superfamily IPR013087;Zinc finger C2H2-type IPR036236;Zinc finger C2H2 superfamily
CGIg13462	C.angulata	sp|Q52I78|NAMPT_PIG Nicotinamide phosphoribosyltransferase OS=Sus scrofa OX=9823 GN=NAMPT PE=2 SV=2	XP_011447799.2 nicotinamide phosphoribosyltransferase [Crassostrea gigas]	4 IPR016471;Nicotinamide phosphoribosyl transferase IPR036068;Nicotinate phosphoribosyltransferase-like, C-terminal IPR041525;Nicotinate/nicotinamide phosphoribosyltransferase IPR041529;Nicotinamide phosphoribosyltransferase, N-terminal domain
CGIg13499	C.angulata	.	XP_011418218.3 uncharacterized protein LOC105321578 [Crassostrea gigas]	.
CGIg13500	C.angulata	.	.	.
CGIg13553	C.angulata	.	XP_034307758.1 G-protein coupled receptor Mth2-like [Crassostrea gigas]	.
CGIg14055	C.angulata	.	XP_011448064.2 uncharacterized protein LOC105342733 [Crassostrea gigas]	1 IPR029063;S-adenosyl-L-methionine-dependent methyltransferase superfamily
CGIg14072	C.angulata	.	XP_011444502.3 uncharacterized protein LOC105340245 [Crassostrea gigas]	.
CGIg14073	C.angulata	.	XP_019927745.2 uncharacterized protein LOC105340224 isoform X1 [Crassostrea gigas]	1 IPR024810;Mab-21 domain
CGIg14358	C.angulata	.	XP_034306241.1 uncharacterized protein LOC117682552 [Crassostrea gigas]	2 IPR000421;Coagulation factor 5/8 C-terminal domain IPR008979;Galactose-binding-like domain superfamily
CGIg14395	C.angulata	sp|Q00285|GSTMU_CRILO Glutathione S-transferase Y1 OS=Cricetulus longicaudatus OX=10030 PE=2 SV=2	ACJ06748.1 glutathione S-transferase mu class protein [Crassostrea ariakensis]	4 IPR004045;Glutathione S-transferase, N-terminal IPR004046;Glutathione S-transferase, C-terminal IPR036249;Thioredoxin-like superfamily IPR036282;Glutathione S-transferase, C-terminal domain superfamily
CGIg14396	C.angulata	sp|P46409|GSTMU_RABIT Glutathione S-transferase Mu 1 OS=Oryctolagus cuniculus OX=9986 PE=1 SV=2	CAD90167.1 mu class glutathione S-transferase [Crassostrea gigas]	4 IPR004045;Glutathione S-transferase, N-terminal IPR004046;Glutathione S-transferase, C-terminal IPR036249;Thioredoxin-like superfamily IPR036282;Glutathione S-transferase, C-terminal domain superfamily
CGIg14486	C.angulata	sp|A4D0V7|CPED1_HUMAN Cadherin-like and PC-esterase domain-containing protein 1 OS=Homo sapiens OX=9606 GN=CPED1 PE=2 SV=1	XP_034307232.1 cadherin-like and PC-esterase domain-containing protein 1 isoform X1 [Crassostrea gigas]XP_034307233.1 cadherin-like and PC-esterase domain-containing protein 1 isoform X1 [Crassostrea gigas]XP_034307235.1 cadherin-like and PC-esterase domain-containing protein 1 isoform X1 [Crassostrea gigas]XP_034307236.1 cadherin-like and PC-esterase domain-containing protein 1 isoform X1 [Crass…	.
CGIg14526	C.angulata	sp|Q16720|AT2B3_HUMAN Plasma membrane calcium-transporting ATPase 3 OS=Homo sapiens OX=9606 GN=ATP2B3 PE=1 SV=3	XP_034306063.1 plasma membrane calcium-transporting ATPase 2 isoform X10 [Crassostrea gigas]XP_034306064.1 plasma membrane calcium-transporting ATPase 2 isoform X10 [Crassostrea gigas]	7 IPR004014;Cation-transporting P-type ATPase, N-terminal IPR006068;Cation-transporting P-type ATPase, C-terminal IPR008250;P-type ATPase, A domain superfamily IPR022141;Plasma membrane calcium transporting P-type ATPase, C-terminal IPR023298;P-type ATPase, transmembrane domain superfamily IPR023299;P-type ATPase, cytoplasmic domain N IPR036412;HAD-like superfamily
CGIg14717	C.angulata	sp|P20241|NRG_DROME Neuroglian OS=Drosophila melanogaster OX=7227 GN=Nrg PE=1 SV=2	XP_034306777.1 neuroglian isoform X1 [Crassostrea gigas]	4 IPR003961;Fibronectin type III IPR013098;Immunoglobulin I-set IPR036116;Fibronectin type III superfamily IPR036179;Immunoglobulin-like domain superfamily
CGIg14820	C.angulata	sp|Q96M20|CNBD2_HUMAN Cyclic nucleotide-binding domain-containing protein 2 OS=Homo sapiens OX=9606 GN=CNBD2 PE=2 SV=2	XP_011450543.2 uncharacterized protein LOC105344454 isoform X2 [Crassostrea gigas]	3 IPR000595;Cyclic nucleotide-binding domain IPR018490;Cyclic nucleotide-binding-like IPR043533;Cyclic nucleotide-binding domain-containing protein 1/2
CGIg14821	C.angulata	.	XP_011450542.2 uncharacterized protein LOC105344454 isoform X1 [Crassostrea gigas]	.
CGIg14822	C.angulata	sp|Q9LZF7|OTU10_ARATH OVARIAN TUMOR DOMAIN-containing deubiquitinating enzyme 10 OS=Arabidopsis thaliana OX=3702 GN=OTU10 PE=1 SV=1	XP_011450541.2 uncharacterized protein LOC105344452 [Crassostrea gigas]	2 IPR003323;OTU domain IPR038765;Papain-like cysteine peptidase superfamily
CGIg14823	C.angulata	.	XP_011450539.2 uncharacterized protein LOC105344451 [Crassostrea gigas]	3 IPR003323;OTU domain IPR024810;Mab-21 domain IPR038765;Papain-like cysteine peptidase superfamily
CGIg14834	C.angulata	.	XP_011412626.2 uncharacterized protein LOC105317625 [Crassostrea gigas]	.
CGIg14835	C.angulata	sp|Q6XQH0|G3ST2_MOUSE Galactose-3-O-sulfotransferase 2 OS=Mus musculus OX=10090 GN=Gal3st2 PE=2 SV=1	XP_011412623.2 galactose-3-O-sulfotransferase 2-like [Crassostrea gigas]	1 IPR009729;Galactose-3-O-sulfotransferase
CGIg14842	C.angulata	.	XP_034305967.1 uncharacterized protein LOC105319270 isoform X1 [Crassostrea gigas]XP_034305968.1 uncharacterized protein LOC105319270 isoform X1 [Crassostrea gigas]XP_034305969.1 uncharacterized protein LOC105319270 isoform X1 [Crassostrea gigas]	1 IPR038765;Papain-like cysteine peptidase superfamily
CGIg14846	C.angulata	sp|O54781|SRPK2_MOUSE SRSF protein kinase 2 OS=Mus musculus OX=10090 GN=Srpk2 PE=1 SV=2	XP_011415030.2 SRSF protein kinase 3 isoform X1 [Crassostrea gigas]	2 IPR000719;Protein kinase domain IPR011009;Protein kinase-like domain superfamily
CGIg14847	C.angulata	sp|O08934|UNC4_MOUSE Homeobox protein unc-4 homolog OS=Mus musculus OX=10090 GN=Uncx PE=2 SV=2	XP_011415029.2 zinc finger homeobox protein 3 [Crassostrea gigas]	2 IPR001356;Homeobox domain IPR009057;Homeobox-like domain superfamily
CGIg14848	C.angulata	sp|Q8BFR5|EFTU_MOUSE Elongation factor Tu, mitochondrial OS=Mus musculus OX=10090 GN=Tufm PE=1 SV=1	XP_011415028.2 elongation factor Tu [Crassostrea gigas]	8 IPR000795;Translational (tr)-type GTP-binding domain IPR004160;Translation elongation factor EFTu/EF1A, C-terminal IPR004161;Translation elongation factor EFTu-like, domain 2 IPR009000;Translation protein, beta-barrel domain superfamily IPR009001;Translation elongation factor EF1A/initiation factor IF2gamma, C-terminal IPR027417;P-loop containing nucleoside triphosphate hydrolase IPR033720;Elon…
CGIg14850	C.angulata	sp|P46023|GR101_LYMST G-protein coupled receptor GRL101 OS=Lymnaea stagnalis OX=6523 PE=2 SV=1	XP_034305976.1 uncharacterized protein LOC117682475 [Crassostrea gigas]	12 IPR000276;G protein-coupled receptor, rhodopsin-like IPR000421;Coagulation factor 5/8 C-terminal domain IPR000859;CUB domain IPR001304;C-type lectin-like IPR002172;Low-density lipoprotein (LDL) receptor class A repeat IPR008979;Galactose-binding-like domain superfamily IPR013806;Kringle-like fold IPR016187;C-type lectin fold IPR026906;BspA type Leucine rich repeat region IPR031569;Apextrin, C-…
CGIg14877	C.angulata	sp|P47743|GRM8_MOUSE Metabotropic glutamate receptor 8 OS=Mus musculus OX=10090 GN=Grm8 PE=1 SV=2	XP_011450624.2 metabotropic glutamate receptor 8 [Crassostrea gigas]	4 IPR001828;Receptor, ligand binding region IPR011500;GPCR, family 3, nine cysteines domain IPR017978;GPCR family 3, C-terminal IPR028082;Periplasmic binding protein-like I
CGIg14930	C.angulata	.	XP_034305933.1 uncharacterized protein LOC105331687 [Crassostrea gigas]	.
CGIg14931	C.angulata	.	XP_034305934.1 uncharacterized protein LOC109619176 [Crassostrea gigas]	.
CGIg14932	C.angulata	sp|Q5XGY1|TSR1_XENLA Pre-rRNA-processing protein TSR1 homolog OS=Xenopus laevis OX=8355 GN=tsr1 PE=2 SV=1	XP_034305938.1 pre-rRNA-processing protein TSR1 homolog isoform X3 [Crassostrea gigas]	3 IPR007034;Ribosome biogenesis protein BMS1/TSR1, C-terminal IPR012948;AARP2CN IPR039761;Ribosome biogenesis protein Bms1/Tsr1
CGIg15101	C.angulata	.	XP_034306881.1 uncharacterized protein LOC117682740 [Crassostrea gigas]	.
CGIg15102	C.angulata	sp|Q9VGZ5|CWO_DROME Transcription factor cwo OS=Drosophila melanogaster OX=7227 GN=cwo PE=1 SV=2	XP_011423478.2 class E basic helix-loop-helix protein 40 [Crassostrea gigas]	2 IPR011598;Myc-type, basic helix-loop-helix (bHLH) domain IPR036638;Helix-loop-helix DNA-binding domain superfamily
CGIg15161	C.angulata	.	XP_034314802.1 uncharacterized protein LOC117684911 isoform X2 [Crassostrea gigas]	.
CGIg15359	C.angulata	.	XP_011447899.2 uncharacterized protein LOC105342596 [Crassostrea gigas]	.
CGIg15395	C.angulata	.	XP_011430456.2 circumsporozoite protein-like [Crassostrea gigas]XP_011430457.2 circumsporozoite protein-like [Crassostrea gigas]	.
CGIg15396	C.angulata	.	XP_011430456.2 circumsporozoite protein-like [Crassostrea gigas]XP_011430457.2 circumsporozoite protein-like [Crassostrea gigas]	.
CGIg15412	C.angulata	.	XP_011443508.2 uncharacterized protein LOC105339602 [Crassostrea gigas]	6 IPR002035;von Willebrand factor, type A IPR004170;WWE domain IPR010606;Mib-herc2 IPR036465;von Willebrand factor A-like domain superfamily IPR037197;WWE domain superfamily IPR037252;Mib/herc2 domain superfamily
CGIg15444	C.angulata	.	XP_034323125.1 uncharacterized protein LOC105327620 isoform X1 [Crassostrea gigas]	3 IPR000626;Ubiquitin-like domain IPR029071;Ubiquitin-like domain superfamily IPR036465;von Willebrand factor A-like domain superfamily
CGIg15494	C.angulata	.	XP_011424542.2 myeloid-derived growth factor [Crassostrea gigas]	1 IPR018887;Myeloid-derived growth factor
CGIg15495	C.angulata	sp|P97852|DHB4_RAT Peroxisomal multifunctional enzyme type 2 OS=Rattus norvegicus OX=10116 GN=Hsd17b4 PE=1 SV=3	XP_011424543.2 peroxisomal multifunctional enzyme type 2 [Crassostrea gigas]	7 IPR002347;Short-chain dehydrogenase/reductase SDR IPR002539;MaoC-like dehydratase domain IPR003033;SCP2 sterol-binding domain IPR029069;HotDog domain superfamily IPR036291;NAD(P)-binding domain superfamily IPR036527;SCP2 sterol-binding domain superfamily IPR039569;N-terminal of MaoC-like dehydratase
CGIg15542	C.angulata	.	XP_034323201.1 golgin subfamily B member 1 isoform X1 [Crassostrea gigas]XP_034323202.1 golgin subfamily B member 1 isoform X1 [Crassostrea gigas]XP_034323203.1 golgin subfamily B member 1 isoform X1 [Crassostrea gigas]XP_034323204.1 golgin subfamily B member 1 isoform X1 [Crassostrea gigas]	.
CGIg15632	C.angulata	.	XP_034323305.1 uncharacterized protein LOC117680549 isoform X1 [Crassostrea gigas]	4 IPR002035;von Willebrand factor, type A IPR010606;Mib-herc2 IPR036465;von Willebrand factor A-like domain superfamily IPR037252;Mib/herc2 domain superfamily
CGIg15633	C.angulata	.	CAC5402623.1 unnamed protein product [Mytilus coruscus]	.
CGIg15646	C.angulata	sp|Q1LXZ9|SKR1B_DANRE SKI family transcriptional corepressor 1 homolog-B OS=Danio rerio OX=7955 GN=skor1b PE=2 SV=1	XP_011413471.2 SKI family transcriptional corepressor 1 [Crassostrea gigas]	5 IPR003380;SKI/SNO/DAC domain IPR009061;Putative DNA-binding domain superfamily IPR010919;SAND-like domain superfamily IPR014890;c-SKI SMAD4-binding domain IPR023216;Transcription regulator SKI/SnoN
CGIg15695	C.angulata	sp|Q9BUJ2|HNRL1_HUMAN Heterogeneous nuclear ribonucleoprotein U-like protein 1 OS=Homo sapiens OX=9606 GN=HNRNPUL1 PE=1 SV=2	XP_034323386.1 heterogeneous nuclear ribonucleoprotein U-like protein 1 [Crassostrea gigas]	5 IPR003034;SAP domain IPR013320;Concanavalin A-like lectin/glucanase domain superfamily IPR027417;P-loop containing nucleoside triphosphate hydrolase IPR035778;Heterogeneous nuclear ribonucleoprotein U, SPRY domain IPR036361;SAP domain superfamily
CGIg15696	C.angulata	sp|Q9R013|CATF_MOUSE Cathepsin F OS=Mus musculus OX=10090 GN=Ctsf PE=1 SV=1	XP_034314825.1 uncharacterized protein LOC117684915 isoform X2 [Crassostrea gigas]XP_034314826.1 uncharacterized protein LOC117684915 isoform X3 [Crassostrea gigas]	6 IPR000010;Cystatin domain IPR000668;Peptidase C1A, papain C-terminal IPR013201;Cathepsin propeptide inhibitor domain (I29) IPR038765;Papain-like cysteine peptidase superfamily IPR039417;Papain-like cysteine endopeptidase IPR046350;Cystatin superfamily
CGIg15697	C.angulata	sp|Q10J94|CYT8_ORYSJ Cysteine proteinase inhibitor 8 OS=Oryza sativa subsp. japonica OX=39947 GN=Os03g0429000 PE=2 SV=1	XP_011431523.1 cysteine proteinase inhibitor 1 [Crassostrea gigas]	2 IPR000010;Cystatin domain IPR046350;Cystatin superfamily
CGIg15698	C.angulata	sp|Q9H2Y7|ZN106_HUMAN Zinc finger protein 106 OS=Homo sapiens OX=9606 GN=ZNF106 PE=1 SV=1	XP_034323387.1 zinc finger protein 106 isoform X1 [Crassostrea gigas]	2 IPR011047;Quinoprotein alcohol dehydrogenase-like superfamily IPR042622;Zinc finger protein 106
CGIg15751	C.angulata	.	XP_011439872.2 activating transcription factor 3 [Crassostrea gigas]	1 IPR046347;Basic-leucine zipper domain superfamily
CGIg15752	C.angulata	.	XP_011439867.2 basic leucine zipper transcriptional factor ATF-like isoform X1 [Crassostrea gigas]	2 IPR004827;Basic-leucine zipper domain IPR046347;Basic-leucine zipper domain superfamily
CGIg15753	C.angulata	.	XP_011439871.2 fos-related antigen 2 [Crassostrea gigas]	1 IPR046347;Basic-leucine zipper domain superfamily
CGIg15754	C.angulata	.	XP_011439847.1 cyclic AMP-dependent transcription factor ATF-3 [Crassostrea gigas]XP_011439848.1 cyclic AMP-dependent transcription factor ATF-3 [Crassostrea gigas]	3 IPR000837;AP-1 transcription factor IPR004827;Basic-leucine zipper domain IPR046347;Basic-leucine zipper domain superfamily
CGIg15797	C.angulata	sp|Q66II5|T3HPD_XENTR Trans-L-3-hydroxyproline dehydratase OS=Xenopus tropicalis OX=8364 GN=l3hypdh PE=2 SV=1	XP_011453080.3 trans-L-3-hydroxyproline dehydratase [Crassostrea gigas]	1 IPR008794;Proline racemase family
CGIg15799	C.angulata	sp|O46606|DDHD1_BOVIN Phospholipase DDHD1 OS=Bos taurus OX=9913 GN=DDHD1 PE=1 SV=1	XP_011424499.2 phospholipase DDHD1 isoform X1 [Crassostrea gigas]	1 IPR004177;DDHD domain
CGIg15824	C.angulata	sp|A2CEA7|RGRF2_DANRE Ras-specific guanine nucleotide-releasing factor 2 OS=Danio rerio OX=7955 GN=rasgrf2 PE=3 SV=1	XP_011454066.2 ras-specific guanine nucleotide-releasing factor 2 isoform X4 [Crassostrea gigas]	8 IPR000219;Dbl homology (DH) domain IPR000651;Ras-like guanine nucleotide exchange factor, N-terminal IPR001849;Pleckstrin homology domain IPR001895;Ras guanine-nucleotide exchange factors catalytic domain IPR008937;Ras-like guanine nucleotide exchange factor IPR023578;Ras guanine nucleotide exchange factor domain superfamily IPR030744;Ras-specific guanine nucleotide-releasing factor 2 IPR035899…
CGIg15857	C.angulata	sp|Q96PN6|ADCYA_HUMAN Adenylate cyclase type 10 OS=Homo sapiens OX=9606 GN=ADCY10 PE=1 SV=3	XP_011450183.2 adenylate cyclase type 10 isoform X1 [Crassostrea gigas]	4 IPR001054;Adenylyl cyclase class-3/4/guanylyl cyclase IPR027417;P-loop containing nucleoside triphosphate hydrolase IPR029787;Nucleotide cyclase IPR041664;Orc1-like, AAA ATPase domain
CGIg15878	C.angulata	sp|Q7Z401|MYCPP_HUMAN C-myc promoter-binding protein OS=Homo sapiens OX=9606 GN=DENND4A PE=1 SV=2	XP_011412514.2 DENN domain-containing protein 4C isoform X1 [Crassostrea gigas]XP_011412524.2 DENN domain-containing protein 4C isoform X1 [Crassostrea gigas]XP_011412532.2 DENN domain-containing protein 4C isoform X1 [Crassostrea gigas]XP_011412541.2 DENN domain-containing protein 4C isoform X1 [Crassostrea gigas]	3 IPR001194;cDENN domain IPR005112;dDENN domain IPR005113;uDENN domain
CGIg15896	C.angulata	.	XP_011412309.2 uncharacterized protein LOC105317373 [Crassostrea gigas]	.
CGIg15921	C.angulata	sp|Q8NHU2|CFA61_HUMAN Cilia- and flagella-associated protein 61 OS=Homo sapiens OX=9606 GN=CFAP61 PE=2 SV=3	XP_011416210.2 cilia- and flagella-associated protein 61 [Crassostrea gigas]XP_019919566.2 cilia- and flagella-associated protein 61 [Crassostrea gigas]	4 IPR016181;Acyl-CoA N-acyltransferase IPR032151;Cilia- and flagella-associated protein 61, N-terminal domain IPR036188;FAD/NAD(P)-binding domain superfamily IPR038884;Cilia- and flagella-associated protein 61
CGIg15922	C.angulata	sp|Q8WZA2|RPGF4_HUMAN Rap guanine nucleotide exchange factor 4 OS=Homo sapiens OX=9606 GN=RAPGEF4 PE=1 SV=1	XP_034324804.1 rap guanine nucleotide exchange factor 4 isoform X4 [Crassostrea gigas]XP_034324805.1 rap guanine nucleotide exchange factor 4 isoform X5 [Crassostrea gigas]	9 IPR000591;DEP domain IPR000595;Cyclic nucleotide-binding domain IPR000651;Ras-like guanine nucleotide exchange factor, N-terminal IPR001895;Ras guanine-nucleotide exchange factors catalytic domain IPR008937;Ras-like guanine nucleotide exchange factor IPR018490;Cyclic nucleotide-binding-like IPR023578;Ras guanine nucleotide exchange factor domain superfamily IPR029071;Ubiquitin-like domain super…
CGIg15990	C.angulata	sp|O16025|AOSL_PLEHO Allene oxide synthase-lipoxygenase protein OS=Plexaura homomalla OX=47982 PE=1 SV=1	XP_019922365.2 allene oxide synthase-lipoxygenase protein [Crassostrea gigas]	5 IPR000907;Lipoxygenase IPR001024;PLAT/LH2 domain IPR013819;Lipoxygenase, C-terminal IPR036226;Lipoxigenase, C-terminal domain superfamily IPR036392;PLAT/LH2 domain superfamily
CGIg15994	C.angulata	sp|O16025|AOSL_PLEHO Allene oxide synthase-lipoxygenase protein OS=Plexaura homomalla OX=47982 PE=1 SV=1	XP_034324964.1 allene oxide synthase-lipoxygenase protein [Crassostrea gigas]	3 IPR000907;Lipoxygenase IPR013819;Lipoxygenase, C-terminal IPR036226;Lipoxigenase, C-terminal domain superfamily
CGIg16018	C.angulata	sp|A0A2L0VBG2|ACPR1_AEDAE Adipokinetic hormone/corazonin-related peptide receptor variant I OS=Aedes aegypti OX=7159 PE=2 SV=1	XP_011441976.1 gonadotropin-releasing hormone II receptor [Crassostrea gigas]AKA95276.1 adipokinetic hormone receptor 2 [Crassostrea gigas]	1 IPR000276;G protein-coupled receptor, rhodopsin-like
CGIg16019	C.angulata	sp|Q9VQ93|GOLP3_DROME Golgi phosphoprotein 3 homolog sauron OS=Drosophila melanogaster OX=7227 GN=sau PE=1 SV=1	XP_011412550.1 Golgi phosphoprotein 3 homolog sauron [Crassostrea gigas]	1 IPR008628;Golgi phosphoprotein 3-like
CGIg16020	C.angulata	sp|A0A2R8QF68|GRIK2_DANRE Glutamate receptor ionotropic, kainate 2 OS=Danio rerio OX=7955 GN=grik2 PE=3 SV=1	XP_019919298.2 glutamate receptor [Crassostrea gigas]	2 IPR001320;Ionotropic glutamate receptor IPR019594;Ionotropic glutamate receptor, L-glutamate and glycine-binding domain
CGIg16021	C.angulata	sp|Q9UDY8|MALT1_HUMAN Mucosa-associated lymphoid tissue lymphoma translocation protein 1 OS=Homo sapiens OX=9606 GN=MALT1 PE=1 SV=1	XP_011415135.2 mucosa-associated lymphoid tissue lymphoma translocation protein 1 [Crassostrea gigas]	4 IPR007110;Immunoglobulin-like domain IPR011029;Death-like domain superfamily IPR029030;Caspase-like domain superfamily IPR036179;Immunoglobulin-like domain superfamily
CGIg16022	C.angulata	sp|Q8BZT9|LACC1_MOUSE Purine nucleoside phosphorylase LACC1 OS=Mus musculus OX=10090 GN=Lacc1 PE=1 SV=1	XP_011415133.2 laccase domain-containing protein 1 [Crassostrea gigas]	2 IPR003730;Multi-copper polyphenol oxidoreductase IPR011324;Cytotoxic necrotizing factor-like, catalytic
CGIg16023	C.angulata	sp|O76082|S22A5_HUMAN Solute carrier family 22 member 5 OS=Homo sapiens OX=9606 GN=SLC22A5 PE=1 SV=1	XP_034326142.1 solute carrier family 22 member 5-like [Crassostrea gigas]	2 IPR005828;Major facilitator, sugar transporter-like IPR036259;MFS transporter superfamily
CGIg16026	C.angulata	sp|Q66J54|S226A_XENLA Solute carrier family 22 member 6-A OS=Xenopus laevis OX=8355 GN=slc22a6-a PE=2 SV=1	XP_011426447.2 organic cation transporter-like protein [Crassostrea gigas]	2 IPR005828;Major facilitator, sugar transporter-like IPR036259;MFS transporter superfamily
CGIg16027	C.angulata	sp|Q9WTW5|S22A3_MOUSE Solute carrier family 22 member 3 OS=Mus musculus OX=10090 GN=Slc22a3 PE=2 SV=1	XP_011426435.2 organic cation transporter protein [Crassostrea gigas]	2 IPR011701;Major facilitator superfamily IPR036259;MFS transporter superfamily
CGIg16142	C.angulata	sp|Q6VVX2|CERT_CRIGR Ceramide transfer protein OS=Cricetulus griseus OX=10029 GN=CERT1 PE=1 SV=1	XP_034324556.1 ceramide transfer protein [Crassostrea gigas]XP_034324557.1 ceramide transfer protein-like [Crassostrea gigas]	2 IPR001849;Pleckstrin homology domain IPR002913;START domain
CGIg16143	C.angulata	sp|Q4U2R1|HERC2_MOUSE E3 ubiquitin-protein ligase HERC2 OS=Mus musculus OX=10090 GN=Herc2 PE=1 SV=3	XP_034324553.1 uncharacterized protein LOC105317182 isoform X2 [Crassostrea gigas]	6 IPR002035;von Willebrand factor, type A IPR004170;WWE domain IPR010606;Mib-herc2 IPR036465;von Willebrand factor A-like domain superfamily IPR037197;WWE domain superfamily IPR037252;Mib/herc2 domain superfamily
CGIg16148	C.angulata	sp|G5CTG7|AQP10_MILTA Aquaporin-10 OS=Milnesium tardigradum OX=46460 GN=AQP10 PE=1 SV=1	XP_034324571.1 aquaporin-10 isoform X1 [Crassostrea gigas]	2 IPR000425;Major intrinsic protein IPR023271;Aquaporin-like
CGIg16149	C.angulata	sp|Q9NVE4|CCD87_HUMAN Coiled-coil domain-containing protein 87 OS=Homo sapiens OX=9606 GN=CCDC87 PE=1 SV=2	XP_011442323.2 coiled-coil domain-containing protein 87 isoform X2 [Crassostrea gigas]	1 IPR037383;Coiled-coil domain-containing protein 87
CGIg16177	C.angulata	.	XP_034322719.1 uncharacterized protein LOC117688661 isoform X2 [Crassostrea gigas]	.
CGIg16193	C.angulata	.	XP_034323853.1 fos-related antigen 1 [Crassostrea gigas]XP_034323854.1 fos-related antigen 1 [Crassostrea gigas]XP_034323855.1 fos-related antigen 1 [Crassostrea gigas]XP_034323856.1 fos-related antigen 1 [Crassostrea gigas]XP_034323857.1 fos-related antigen 1 [Crassostrea gigas]XP_034323858.1 fos-related antigen 1 [Crassostrea gigas]	2 IPR000837;AP-1 transcription factor IPR046347;Basic-leucine zipper domain superfamily
CGIg16294	C.angulata	sp|P51449|RORG_HUMAN Nuclear receptor ROR-gamma OS=Homo sapiens OX=9606 GN=RORC PE=1 SV=2	XP_019919868.2 probable nuclear hormone receptor HR3 isoform X2 [Crassostrea gigas]	3 IPR000536;Nuclear hormone receptor, ligand-binding domain IPR001628;Zinc finger, nuclear hormone receptor-type IPR035500;Nuclear hormone receptor-like domain superfamily
CGIg16470	C.angulata	sp|Q8C8H8|KY_MOUSE Kyphoscoliosis peptidase OS=Mus musculus OX=10090 GN=Ky PE=1 SV=1	XP_011415987.2 kyphoscoliosis peptidase [Crassostrea gigas]	2 IPR002931;Transglutaminase-like IPR038765;Papain-like cysteine peptidase superfamily
CGIg16505	C.angulata	sp|O57422|OPN4B_XENLA Melanopsin-B OS=Xenopus laevis OX=8355 GN=opn4b PE=2 SV=1	XP_011421213.1 melanopsin-B-like [Crassostrea gigas]	1 IPR000276;G protein-coupled receptor, rhodopsin-like
CGIg16506	C.angulata	sp|O94431|EGT2_SCHPO Hercynylcysteine sulfoxide lyase OS=Schizosaccharomyces pombe (strain 972 / ATCC 24843) OX=284812 GN=egt2 PE=3 SV=1	XP_034324886.1 putative L-cysteine desulfhydrase 1 isoform X1 [Crassostrea gigas]	2 IPR000192;Aminotransferase class V domain IPR015424;Pyridoxal phosphate-dependent transferase
CGIg16507	C.angulata	sp|Q8TEV9|SMCR8_HUMAN Guanine nucleotide exchange protein SMCR8 OS=Homo sapiens OX=9606 GN=SMCR8 PE=1 SV=2	XP_034324885.1 guanine nucleotide exchange protein SMCR8 isoform X1 [Crassostrea gigas]	1 IPR037520;Folliculin/SMCR8, longin domain
CGIg16508	C.angulata	sp|P17972|KCNAW_DROME Potassium voltage-gated channel protein Shaw OS=Drosophila melanogaster OX=7227 GN=Shaw PE=2 SV=1	XP_011421207.1 potassium voltage-gated channel protein Shaw [Crassostrea gigas]XP_011421208.1 potassium voltage-gated channel protein Shaw [Crassostrea gigas]XP_019920964.1 potassium voltage-gated channel protein Shaw [Crassostrea gigas]	4 IPR003131;Potassium channel tetramerisation-type BTB domain IPR005821;Ion transport domain IPR011333;SKP1/BTB/POZ domain superfamily IPR028325;Voltage-gated potassium channel
CGIg16509	C.angulata	.	XP_022334659.1 uncharacterized protein LOC111131431 [Crassostrea virginica]	.
CGIg16510	C.angulata	.	XP_011451578.2 uncharacterized protein LOC105345201 [Crassostrea gigas]	.
CGIg16792	C.angulata	sp|Q9V4A7|PLXB_DROME Plexin-B OS=Drosophila melanogaster OX=7227 GN=PlexB PE=1 SV=2	XP_034305215.1 plexin-B isoform X2 [Crassostrea gigas]	8 IPR001627;Sema domain IPR002165;Plexin repeat IPR002909;IPT domain IPR008936;Rho GTPase activation protein IPR013548;Plexin, cytoplasmic RasGAP domain IPR014756;Immunoglobulin E-set IPR031148;Plexin family IPR036352;Sema domain superfamily
CGIg16858	C.angulata	sp|Q9UA35|S28A3_EPTST Solute carrier family 28 member 3 OS=Eptatretus stoutii OX=7765 GN=SLC28A3 PE=2 SV=1	XP_034326445.1 solute carrier family 28 member 3 isoform X1 [Crassostrea gigas]	3 IPR002668;Concentrative nucleoside transporter N-terminal domain IPR008276;Concentrative nucleoside transporter IPR011657;Concentrative nucleoside transporter C-terminal domain
CGIg16895	C.angulata	sp|Q8CFG8|CS1B_MOUSE Complement C1s-B subcomponent OS=Mus musculus OX=10090 GN=C1sb PE=2 SV=1	XP_034326606.1 uncharacterized protein LOC105337195 [Crassostrea gigas]	9 IPR000001;Kringle IPR000436;Sushi/SCR/CCP domain IPR000859;CUB domain IPR001506;Peptidase M12A IPR013806;Kringle-like fold IPR016187;C-type lectin fold IPR031569;Apextrin, C-terminal domain IPR035914;Spermadhesin, CUB domain superfamily IPR035976;Sushi/SCR/CCP superfamily
CGIg17248	C.angulata	sp|Q96AX9|MIB2_HUMAN E3 ubiquitin-protein ligase MIB2 OS=Homo sapiens OX=9606 GN=MIB2 PE=1 SV=4	XP_034324484.1 uncharacterized protein LOC105344996 [Crassostrea gigas]	6 IPR002035;von Willebrand factor, type A IPR004170;WWE domain IPR010606;Mib-herc2 IPR036465;von Willebrand factor A-like domain superfamily IPR037197;WWE domain superfamily IPR037252;Mib/herc2 domain superfamily
CGIg17252	C.angulata	.	XP_034327062.1 uncharacterized protein LOC105344995 isoform X1 [Crassostrea gigas]XP_034327063.1 uncharacterized protein LOC105344995 isoform X1 [Crassostrea gigas]	6 IPR002035;von Willebrand factor, type A IPR004170;WWE domain IPR010606;Mib-herc2 IPR036465;von Willebrand factor A-like domain superfamily IPR037197;WWE domain superfamily IPR037252;Mib/herc2 domain superfamily
CGIg17258	C.angulata	sp|Q6GNY1|MIB1_XENLA E3 ubiquitin-protein ligase mib1 OS=Xenopus laevis OX=8355 GN=mib1 PE=2 SV=1	XP_034326553.1 uncharacterized protein LOC105328214 [Crassostrea gigas]	4 IPR002035;von Willebrand factor, type A IPR010606;Mib-herc2 IPR036465;von Willebrand factor A-like domain superfamily IPR037252;Mib/herc2 domain superfamily
CGIg17259	C.angulata	sp|Q4U2R1|HERC2_MOUSE E3 ubiquitin-protein ligase HERC2 OS=Mus musculus OX=10090 GN=Herc2 PE=1 SV=3	XP_019922789.2 uncharacterized protein LOC105328252 [Crassostrea gigas]	5 IPR002035;von Willebrand factor, type A IPR010606;Mib-herc2 IPR036465;von Willebrand factor A-like domain superfamily IPR037197;WWE domain superfamily IPR037252;Mib/herc2 domain superfamily
CGIg17260	C.angulata	sp|Q804S5|MIB1_DANRE E3 ubiquitin-protein ligase mib1 OS=Danio rerio OX=7955 GN=mib1 PE=1 SV=1	XP_034326555.1 uncharacterized protein LOC105328212 [Crassostrea gigas]	5 IPR002035;von Willebrand factor, type A IPR010606;Mib-herc2 IPR036465;von Willebrand factor A-like domain superfamily IPR037197;WWE domain superfamily IPR037252;Mib/herc2 domain superfamily
CGIg17263	C.angulata	sp|Q9BVR0|HRC23_HUMAN Putative HERC2-like protein 3 OS=Homo sapiens OX=9606 GN=HERC2P3 PE=5 SV=2	XP_034326556.1 uncharacterized protein LOC105339591 [Crassostrea gigas]	4 IPR004170;WWE domain IPR010606;Mib-herc2 IPR037197;WWE domain superfamily IPR037252;Mib/herc2 domain superfamily
CGIg17264	C.angulata	sp|O95714|HERC2_HUMAN E3 ubiquitin-protein ligase HERC2 OS=Homo sapiens OX=9606 GN=HERC2 PE=1 SV=2	XP_034323559.1 uncharacterized protein LOC105339595 isoform X1 [Crassostrea gigas]	6 IPR002035;von Willebrand factor, type A IPR004170;WWE domain IPR010606;Mib-herc2 IPR036465;von Willebrand factor A-like domain superfamily IPR037197;WWE domain superfamily IPR037252;Mib/herc2 domain superfamily
CGIg17265	C.angulata	.	XP_034323563.1 uncharacterized protein LOC105339595 isoform X5 [Crassostrea gigas]	5 IPR002035;von Willebrand factor, type A IPR010606;Mib-herc2 IPR036465;von Willebrand factor A-like domain superfamily IPR037197;WWE domain superfamily IPR037252;Mib/herc2 domain superfamily
CGIg17301	C.angulata	sp|O95436|NPT2B_HUMAN Sodium-dependent phosphate transport protein 2B OS=Homo sapiens OX=9606 GN=SLC34A2 PE=1 SV=3	XP_011446176.2 sodium-dependent phosphate transport protein 2B [Crassostrea gigas]	1 IPR003841;Sodium-dependent phosphate transport protein
CGIg17302	C.angulata	sp|Q8D3M4|PHNW_VIBVU 2-aminoethylphosphonate--pyruvate transaminase OS=Vibrio vulnificus (strain CMCP6) OX=216895 GN=phnW PE=3 SV=2	XP_011446138.2 2-aminoethylphosphonate--pyruvate transaminase [Crassostrea gigas]	2 IPR000192;Aminotransferase class V domain IPR015424;Pyridoxal phosphate-dependent transferase
CGIg17303	C.angulata	sp|Q58DU5|PSA3_BOVIN Proteasome subunit alpha type-3 OS=Bos taurus OX=9913 GN=PSMA3 PE=1 SV=3	XP_011446139.2 proteasome subunit alpha type-3 [Crassostrea gigas]	4 IPR000426;Proteasome alpha-subunit, N-terminal domain IPR001353;Proteasome, subunit alpha/beta IPR029055;Nucleophile aminohydrolases, N-terminal IPR037555;Proteasome subunit alpha 3
CGIg17325	C.angulata	sp|Q10568|CPSF2_BOVIN Cleavage and polyadenylation specificity factor subunit 2 OS=Bos taurus OX=9913 GN=CPSF2 PE=1 SV=1	XP_034323642.1 cleavage and polyadenylation specificity factor subunit 2 [Crassostrea gigas]XP_034323643.1 cleavage and polyadenylation specificity factor subunit 2 [Crassostrea gigas]	7 IPR001279;Metallo-beta-lactamase IPR011108;Zn-dependent metallo-hydrolase, RNA specificity domain IPR022712;Beta-Casp domain IPR025069;Cleavage and polyadenylation specificity factor 2, C-terminal IPR027075;Cleavage and polyadenylation specificity factor subunit 2 IPR035639;CPSF2, metallo-hydrolase domain IPR036866;Ribonuclease Z/Hydroxyacylglutathione hydrolase-like
CGIg17342	C.angulata	sp|Q6YHK3|CD109_HUMAN CD109 antigen OS=Homo sapiens OX=9606 GN=CD109 PE=1 SV=2	XP_034324219.1 CD109 antigen isoform X2 [Crassostrea gigas]	10 IPR001599;Alpha-2-macroglobulin IPR002890;Macroglobulin domain IPR008930;Terpenoid cyclases/protein prenyltransferase alpha-alpha toroid IPR009048;Alpha-macroglobulin, receptor-binding IPR011625;Alpha-2-macroglobulin, bait region domain IPR011626;Alpha-macroglobulin-like, TED domain IPR014756;Immunoglobulin E-set IPR036595;Alpha-macroglobulin, receptor-binding domain superfamily IPR041555;Macr…
CGIg17460	C.angulata	sp|P27987|IP3KB_HUMAN Inositol-trisphosphate 3-kinase B OS=Homo sapiens OX=9606 GN=ITPKB PE=1 SV=5	XP_022330832.1 inositol-trisphosphate 3-kinase B-like isoform X5 [Crassostrea virginica]	1 IPR005522;Inositol polyphosphate kinase
CGIg17463	C.angulata	sp|Q9SB50|AP4M_ARATH AP-4 complex subunit mu OS=Arabidopsis thaliana OX=3702 GN=AP4M PE=2 SV=1	XP_011439676.3 AP-4 complex subunit mu [Crassostrea gigas]	3 IPR011012;Longin-like domain superfamily IPR028565;Mu homology domain IPR036168;AP-2 complex subunit mu, C-terminal superfamily
CGIg17464	C.angulata	sp|Q9Y243|AKT3_HUMAN RAC-gamma serine/threonine-protein kinase OS=Homo sapiens OX=9606 GN=AKT3 PE=1 SV=1	XP_034326206.1 serine/threonine-protein kinase akt-2 [Crassostrea gigas]	2 IPR001849;Pleckstrin homology domain IPR039143;Glucosamine 6-phosphate N-acetyltransferase
CGIg17465	C.angulata	sp|Q6GNT9|MEMO1_XENLA Protein MEMO1 OS=Xenopus laevis OX=8355 GN=memo1 PE=2 SV=1	XP_034326208.1 protein MEMO1 [Crassostrea gigas]	1 IPR002737;MEMO1 family
CGIg17466	C.angulata	.	XP_011439679.2 probable G-protein coupled receptor 139 [Crassostrea gigas]	1 IPR000276;G protein-coupled receptor, rhodopsin-like
CGIg17477	C.angulata	.	XP_019930118.2 uncharacterized protein LOC105346339 [Crassostrea gigas]	2 IPR024810;Mab-21 domain IPR038765;Papain-like cysteine peptidase superfamily
CGIg17635	C.angulata	.	XP_019929932.2 uncharacterized protein LOC105345929 [Crassostrea gigas]	.
CGIg17636	C.angulata	sp|Q2V2K5|GNRHR_OCTVU Gonadotropin-releasing hormone receptor OS=Octopus vulgaris OX=6645 GN=GNRHR PE=2 SV=1	XP_011452603.2 gonadotropin-releasing hormone receptor isoform X3 [Crassostrea gigas]	1 IPR000276;G protein-coupled receptor, rhodopsin-like
CGIg17689	C.angulata	sp|E9Q9W4|S27A6_MOUSE Long-chain fatty acid transport protein 6 OS=Mus musculus OX=10090 GN=Slc27a6 PE=1 SV=1	XP_011455216.2 very long-chain acyl-CoA synthetase [Crassostrea gigas]XP_011455217.2 very long-chain acyl-CoA synthetase [Crassostrea gigas]XP_019930653.2 very long-chain acyl-CoA synthetase [Crassostrea gigas]XP_034324118.1 very long-chain acyl-CoA synthetase [Crassostrea gigas]	1 IPR000873;AMP-dependent synthetase/ligase
CGIg17725	C.angulata	sp|Q7ZYC4|ACBG2_XENLA Long-chain-fatty-acid--CoA ligase ACSBG2 OS=Xenopus laevis OX=8355 GN=acsbg2 PE=2 SV=1	XP_011439519.2 long-chain-fatty-acid--CoA ligase ACSBG2 isoform X1 [Crassostrea gigas]XP_011439520.2 long-chain-fatty-acid--CoA ligase ACSBG2 isoform X1 [Crassostrea gigas]XP_011439521.2 long-chain-fatty-acid--CoA ligase ACSBG2 isoform X1 [Crassostrea gigas]XP_019926391.2 long-chain-fatty-acid--CoA ligase ACSBG2 isoform X1 [Crassostrea gigas]XP_034324157.1 long-chain-fatty-acid--CoA ligase ACSBG2…	1 IPR000873;AMP-dependent synthetase/ligase
CGIg17759	C.angulata	.	XP_019925082.2 uncharacterized protein LOC105333947 [Crassostrea gigas]	.
CGIg17760	C.angulata	sp|Q63248|FOXI2_RAT Forkhead box protein I2 (Fragment) OS=Rattus norvegicus OX=10116 GN=Foxi2 PE=2 SV=1	XP_011435457.2 forkhead box protein L2 [Crassostrea gigas]	2 IPR001766;Fork head domain IPR036390;Winged helix DNA-binding domain superfamily
CGIg17763	C.angulata	sp|A2AM05|CNTLN_MOUSE Centlein OS=Mus musculus OX=10090 GN=Cntln PE=1 SV=1	XP_034324213.1 centlein isoform X3 [Crassostrea gigas]	1 IPR038810;Centlein
CGIg17764	C.angulata	sp|Q9NZ08|ERAP1_HUMAN Endoplasmic reticulum aminopeptidase 1 OS=Homo sapiens OX=9606 GN=ERAP1 PE=1 SV=3	XP_034325215.1 endoplasmic reticulum aminopeptidase 1 isoform X2 [Crassostrea gigas]	5 IPR014782;Peptidase M1, membrane alanine aminopeptidase IPR033520;Endoplasmic reticulum aninopeptidase 1 IPR034016;Aminopeptidase N-type IPR042097;Aminopeptidase N-like , N-terminal domain superfamliy IPR045357;Aminopeptidase N-like , N-terminal domain
CGIg17886	C.angulata	.	XP_009065809.1 hypothetical protein LOTGIDRAFT_169247 [Lottia gigantea]ESO83554.1 hypothetical protein LOTGIDRAFT_169247 [Lottia gigantea]	.
CGIg17887	C.angulata	sp|Q9U6D3|CALM_MYXGL Calmodulin OS=Myxine glutinosa OX=7769 PE=2 SV=3	XP_011444268.1 calmodulin [Crassostrea gigas]	3 IPR002048;EF-hand domain IPR011992;EF-hand domain pair IPR039030;Calmodulin
CGIg17890	C.angulata	sp|Q3T8J9|GON4L_HUMAN GON-4-like protein OS=Homo sapiens OX=9606 GN=GON4L PE=1 SV=1	XP_011444271.2 GON-4-like protein [Crassostrea gigas]	.
CGIg17892	C.angulata	sp|G5ECN9|NEC2_CAEEL Neuroendocrine convertase 2 OS=Caenorhabditis elegans OX=6239 GN=egl-3 PE=1 SV=1	XP_011444273.2 neuroendocrine convertase 2 [Crassostrea gigas]	6 IPR000209;Peptidase S8/S53 domain IPR002884;P domain IPR008979;Galactose-binding-like domain superfamily IPR032815;Peptidase S8, pro-domain IPR034182;Kexin/furin catalytic domain IPR036852;Peptidase S8/S53 domain superfamily
CGIg17893	C.angulata	sp|P27216|ANX13_HUMAN Annexin A13 OS=Homo sapiens OX=9606 GN=ANXA13 PE=1 SV=3	XP_011444277.2 annexin A6 isoform X2 [Crassostrea gigas]	3 IPR018502;Annexin repeat IPR029488;Hemingway/CFA97 IPR037104;Annexin superfamily
CGIg17906	C.angulata	.	.	.
CGIg17936	C.angulata	.	XP_034317341.1 uncharacterized secreted protein ARB_06907-like isoform X2 [Crassostrea gigas]	1 IPR029058;Alpha/Beta hydrolase fold
CGIg17937	C.angulata	sp|A4IF87|GNPAT_BOVIN Dihydroxyacetone phosphate acyltransferase OS=Bos taurus OX=9913 GN=GNPAT PE=2 SV=1	XP_011455680.2 dihydroxyacetone phosphate acyltransferase [Crassostrea gigas]	4 IPR002123;Phospholipid/glycerol acyltransferase IPR022284;Glycerol-3-phosphate O-acyltransferase/Dihydroxyacetone phosphate acyltransferase IPR041728;GPAT/DHAPAT, acyltransferase domain IPR045520;Glycerol-3-phosphate acyltransferase-like, C-terminal domain
CGIg17941	C.angulata	sp|Q99677|LPAR4_HUMAN Lysophosphatidic acid receptor 4 OS=Homo sapiens OX=9606 GN=LPAR4 PE=1 SV=1	XP_011445365.2 alpha-2Da adrenergic receptor [Crassostrea gigas]XP_011445366.2 alpha-2Da adrenergic receptor [Crassostrea gigas]	1 IPR000276;G protein-coupled receptor, rhodopsin-like
CGIg17983	C.angulata	sp|Q07553|GCY3E_DROME Guanylate cyclase 32E OS=Drosophila melanogaster OX=7227 GN=Gyc32E PE=1 SV=4	XP_011427163.2 uncharacterized protein LOC105328101 [Crassostrea gigas]	3 IPR001054;Adenylyl cyclase class-3/4/guanylyl cyclase IPR013587;Nitrate/nitrite sensing protein IPR029787;Nucleotide cyclase
CGIg17984	C.angulata	sp|Q07553|GCY3E_DROME Guanylate cyclase 32E OS=Drosophila melanogaster OX=7227 GN=Gyc32E PE=1 SV=4	XP_011427162.2 uncharacterized protein LOC105328100 [Crassostrea gigas]XP_034326830.1 uncharacterized protein LOC105328100 [Crassostrea gigas]	4 IPR001054;Adenylyl cyclase class-3/4/guanylyl cyclase IPR011645;Haem NO binding associated IPR013587;Nitrate/nitrite sensing protein IPR029787;Nucleotide cyclase
CGIg17997	C.angulata	.	XP_011444651.2 uncharacterized protein LOC105340344 [Crassostrea gigas]	.
CGIg17998	C.angulata	.	XP_011444653.2 uncharacterized protein LOC105340345 isoform X2 [Crassostrea gigas]	.
CGIg18008	C.angulata	sp|Q9WTN6|S22AL_MOUSE Solute carrier family 22 member 21 OS=Mus musculus OX=10090 GN=Slc22a21 PE=2 SV=1	XP_019927812.2 organic cation transporter protein-like [Crassostrea gigas]XP_034326867.1 organic cation transporter protein-like [Crassostrea gigas]	2 IPR005828;Major facilitator, sugar transporter-like IPR036259;MFS transporter superfamily
CGIg18009	C.angulata	sp|Q66J54|S226A_XENLA Solute carrier family 22 member 6-A OS=Xenopus laevis OX=8355 GN=slc22a6-a PE=2 SV=1	XP_019927812.2 organic cation transporter protein-like [Crassostrea gigas]XP_034326867.1 organic cation transporter protein-like [Crassostrea gigas]	2 IPR005828;Major facilitator, sugar transporter-like IPR036259;MFS transporter superfamily
CGIg18010	C.angulata	sp|Q66J54|S226A_XENLA Solute carrier family 22 member 6-A OS=Xenopus laevis OX=8355 GN=slc22a6-a PE=2 SV=1	XP_011444671.2 organic cation transporter protein [Crassostrea gigas]	2 IPR005828;Major facilitator, sugar transporter-like IPR036259;MFS transporter superfamily
CGIg18011	C.angulata	sp|Q9YHV4|FSTA_DANRE Follistatin-A OS=Danio rerio OX=7955 GN=fsta PE=2 SV=2	XP_011444673.2 follistatin-A [Crassostrea gigas]	2 IPR002350;Kazal domain IPR036058;Kazal domain superfamily
CGIg18018	C.angulata	sp|Q5ZJZ6|NCBP1_CHICK Nuclear cap-binding protein subunit 1 OS=Gallus gallus OX=9031 GN=NCBP1 PE=2 SV=1	XP_011413318.1 nuclear cap-binding protein subunit 1 [Crassostrea gigas]	5 IPR003890;MIF4G-like, type 3 IPR015172;MIF4G-like, type 1 IPR015174;MIF4G-like, type 2 IPR016024;Armadillo-type fold IPR027159;Nuclear cap-binding protein subunit 1
CGIg18037	C.angulata	sp|A0JMK9|CAF1A_DANRE Chromatin assembly factor 1 subunit A OS=Danio rerio OX=7955 GN=chaf1a PE=1 SV=1	XP_019929182.2 chromatin assembly factor 1 subunit A [Crassostrea gigas]	2 IPR022043;Chromatin assembly factor 1 subunit A IPR029105;Chromatin assembly factor 1 subunit p150, C-terminal
CGIg18038	C.angulata	sp|P09405|NUCL_MOUSE Nucleolin OS=Mus musculus OX=10090 GN=Ncl PE=1 SV=2	XP_022333065.1 nucleolin-like isoform X3 [Crassostrea virginica]	2 IPR000504;RNA recognition motif domain IPR035979;RNA-binding domain superfamily
CGIg18039	C.angulata	sp|Q5BK68|SNPC3_RAT snRNA-activating protein complex subunit 3 OS=Rattus norvegicus OX=10116 GN=Snapc3 PE=2 SV=1	XP_011450001.2 snRNA-activating protein complex subunit 3 [Crassostrea gigas]	1 IPR022042;snRNA-activating protein complex, subunit 3
CGIg18071	C.angulata	sp|Q9D565|WDR64_MOUSE WD repeat-containing protein 64 OS=Mus musculus OX=10090 GN=Wdr64 PE=2 SV=2	XP_011427707.2 WD repeat-containing protein 64 isoform X3 [Crassostrea gigas]	2 IPR011047;Quinoprotein alcohol dehydrogenase-like superfamily IPR036322;WD40-repeat-containing domain superfamily
CGIg18073	C.angulata	sp|Q61241|TSSK1_MOUSE Testis-specific serine/threonine-protein kinase 1 OS=Mus musculus OX=10090 GN=Tssk1b PE=1 SV=2	XP_011427699.1 testis-specific serine/threonine-protein kinase 1 [Crassostrea gigas]	2 IPR000719;Protein kinase domain IPR011009;Protein kinase-like domain superfamily
CGIg18074	C.angulata	sp|Q9H222|ABCG5_HUMAN ATP-binding cassette sub-family G member 5 OS=Homo sapiens OX=9606 GN=ABCG5 PE=1 SV=1	XP_034325528.1 ATP-binding cassette sub-family G member 5 isoform X1 [Crassostrea gigas]	4 IPR003439;ABC transporter-like, ATP-binding domain IPR013525;ABC-2 type transporter IPR027417;P-loop containing nucleoside triphosphate hydrolase IPR043926;ABC transporter family G domain
CGIg18075	C.angulata	sp|Q9DBM0|ABCG8_MOUSE ATP-binding cassette sub-family G member 8 OS=Mus musculus OX=10090 GN=Abcg8 PE=1 SV=1	XP_011427695.1 ATP-binding cassette sub-family G member 8 [Crassostrea gigas]XP_011427696.1 ATP-binding cassette sub-family G member 8 [Crassostrea gigas]XP_011427697.1 ATP-binding cassette sub-family G member 8 [Crassostrea gigas]XP_011427698.1 ATP-binding cassette sub-family G member 8 [Crassostrea gigas]	4 IPR003439;ABC transporter-like, ATP-binding domain IPR013525;ABC-2 type transporter IPR027417;P-loop containing nucleoside triphosphate hydrolase IPR043926;ABC transporter family G domain
CGIg18164	C.angulata	sp|Q5TYV4|SPE39_DANRE Spermatogenesis-defective protein 39 homolog OS=Danio rerio OX=7955 GN=vipas39 PE=2 SV=1	XP_034325333.1 spermatogenesis-defective protein 39 homolog isoform X1 [Crassostrea gigas]	1 IPR040057;Spermatogenesis-defective protein 39
CGIg18174	C.angulata	sp|Q9HB14|KCNKD_HUMAN Potassium channel subfamily K member 13 OS=Homo sapiens OX=9606 GN=KCNK13 PE=2 SV=2	XP_011455781.1 potassium channel subfamily K member 13 [Crassostrea gigas]	2 IPR003280;Two pore domain potassium channel IPR013099;Potassium channel domain
CGIg18175	C.angulata	.	XP_034324039.1 uncharacterized protein LOC105342009 [Crassostrea gigas]	.
CGIg18180	C.angulata	.	XP_011443433.2 uncharacterized protein LOC105339553 [Crassostrea gigas]	.
CGIg18181	C.angulata	sp|Q9NQX3|GEPH_HUMAN Gephyrin OS=Homo sapiens OX=9606 GN=GPHN PE=1 SV=1	XP_011443432.2 gephyrin isoform X2 [Crassostrea gigas]	7 IPR001453;MoaB/Mog domain IPR005110;MoeA, N-terminal and linker domain IPR005111;MoeA, C-terminal, domain IV IPR036135;MoeA, N-terminal and linker domain superfamily IPR036425;MoaB/Mog-like domain superfamily IPR036688;MoeA, C-terminal, domain IV superfamily IPR038987;Molybdopterin biosynthesis protein MoeA-like
CGIg18218	C.angulata	.	XP_011452955.2 uncharacterized protein LOC105346170 [Crassostrea gigas]	.
CGIg18219	C.angulata	sp|Q9GZT9|EGLN1_HUMAN Egl nine homolog 1 OS=Homo sapiens OX=9606 GN=EGLN1 PE=1 SV=1	XP_011452956.1 egl nine homolog 1 isoform X1 [Crassostrea gigas]	2 IPR002893;Zinc finger, MYND-type IPR044862;Prolyl 4-hydroxylase alpha subunit, Fe(2+) 2OG dioxygenase domain
CGIg18339	C.angulata	.	XP_011449605.2 uncharacterized protein LOC105343816 [Crassostrea gigas]	.
CGIg18340	C.angulata	sp|A9CB25|S22A4_PAPAN Solute carrier family 22 member 4 OS=Papio anubis OX=9555 GN=SLC22A4 PE=3 SV=1	XP_011449601.2 organic cation transporter protein [Crassostrea gigas]XP_011449603.2 organic cation transporter protein [Crassostrea gigas]XP_019929101.2 organic cation transporter protein [Crassostrea gigas]XP_034325155.1 organic cation transporter protein [Crassostrea gigas]	2 IPR011701;Major facilitator superfamily IPR036259;MFS transporter superfamily
CGIg18355	C.angulata	.	XP_011433073.1 uncharacterized protein LOC105332239 [Crassostrea gigas]	.
CGIg18357	C.angulata	sp|P48180|ACH1_CAEEL Acetylcholine receptor subunit alpha-type acr-16 OS=Caenorhabditis elegans OX=6239 GN=acr-16 PE=2 SV=1	XP_011455495.2 neuronal acetylcholine receptor subunit beta-3 [Crassostrea gigas]	5 IPR006029;Neurotransmitter-gated ion-channel transmembrane domain IPR006201;Neurotransmitter-gated ion-channel IPR006202;Neurotransmitter-gated ion-channel ligand-binding domain IPR036719;Neurotransmitter-gated ion-channel transmembrane domain superfamily IPR036734;Neurotransmitter-gated ion-channel ligand-binding domain superfamily
CGIg18359	C.angulata	sp|Q5IS52|ACHA2_PANTR Neuronal acetylcholine receptor subunit alpha-2 OS=Pan troglodytes OX=9598 GN=CHRNA2 PE=2 SV=1	XP_011419705.2 neuronal acetylcholine receptor subunit alpha-10 [Crassostrea gigas]XP_011419783.2 neuronal acetylcholine receptor subunit alpha-10 [Crassostrea gigas]XP_011419859.2 neuronal acetylcholine receptor subunit alpha-10 [Crassostrea gigas]XP_011419936.2 neuronal acetylcholine receptor subunit alpha-10 [Crassostrea gigas]XP_011420013.2 neuronal acetylcholine receptor subunit alpha-10 [Cr…	5 IPR006029;Neurotransmitter-gated ion-channel transmembrane domain IPR006201;Neurotransmitter-gated ion-channel IPR006202;Neurotransmitter-gated ion-channel ligand-binding domain IPR036719;Neurotransmitter-gated ion-channel transmembrane domain superfamily IPR036734;Neurotransmitter-gated ion-channel ligand-binding domain superfamily
CGIg18674	C.angulata	sp|Q80YR5|SAFB2_MOUSE Scaffold attachment factor B2 OS=Mus musculus OX=10090 GN=Safb2 PE=1 SV=2	XP_011416086.2 trichohyalin isoform X1 [Crassostrea gigas]	2 IPR000504;RNA recognition motif domain IPR035979;RNA-binding domain superfamily
CGIg18676	C.angulata	sp|Q6P4T1|SNX19_MOUSE Sorting nexin-19 OS=Mus musculus OX=10090 GN=Snx19 PE=1 SV=1	XP_011416085.2 uncharacterized protein LOC105320030 isoform X1 [Crassostrea gigas]	5 IPR001683;Phox homology IPR003114;Phox-associated domain IPR013937;Sorting nexin, C-terminal IPR034908;Sorting nexin-19 IPR036871;PX domain superfamily
CGIg18848	C.angulata	.	XP_011452576.1 uncharacterized protein LOC105345914 [Crassostrea gigas]	1 IPR004031;PMP-22/EMP/MP20/Claudin superfamily
CGIg19207	C.angulata	sp|Q7Z442|PK1L2_HUMAN Polycystic kidney disease protein 1-like 2 OS=Homo sapiens OX=9606 GN=PKD1L2 PE=1 SV=5	XP_011445461.2 uncharacterized protein LOC105340898 isoform X1 [Crassostrea gigas]	4 IPR001024;PLAT/LH2 domain IPR002859;PKD/REJ-like domain IPR013122;Polycystin cation channel, PKD1/PKD2 IPR036392;PLAT/LH2 domain superfamily
CGIg19218	C.angulata	sp|Q9VL92|CP4E3_DROME Cytochrome P450 4e3 OS=Drosophila melanogaster OX=7227 GN=Cyp4e3 PE=2 SV=1	XP_034313726.1 cytochrome P450 4F8 isoform X2 [Crassostrea gigas]	2 IPR001128;Cytochrome P450 IPR036396;Cytochrome P450 superfamily
CGIg19244	C.angulata	sp|Q13507|TRPC3_HUMAN Short transient receptor potential channel 3 OS=Homo sapiens OX=9606 GN=TRPC3 PE=1 SV=3	XP_022319232.1 short transient receptor potential channel 3-like isoform X1 [Crassostrea virginica]	4 IPR002153;Transient receptor potential channel, canonical IPR005821;Ion transport domain IPR013555;Transient receptor ion channel domain IPR036770;Ankyrin repeat-containing domain superfamily
CGIg19249	C.angulata	.	XP_034314573.1 uncharacterized protein LOC105322392 isoform X2 [Crassostrea gigas]	3 IPR003961;Fibronectin type III IPR036116;Fibronectin type III superfamily IPR036179;Immunoglobulin-like domain superfamily
CGIg19430	C.angulata	.	XP_011414144.1 uncharacterized protein LOC105318627 [Crassostrea gigas]	1 IPR004031;PMP-22/EMP/MP20/Claudin superfamily
CGIg19431	C.angulata	sp|O15072|ATS3_HUMAN A disintegrin and metalloproteinase with thrombospondin motifs 3 OS=Homo sapiens OX=9606 GN=ADAMTS3 PE=1 SV=4	XP_011414145.3 A disintegrin and metalloproteinase with thrombospondin motifs 3 [Crassostrea gigas]	6 IPR000884;Thrombospondin type-1 (TSP1) repeat IPR001590;Peptidase M12B, ADAM/reprolysin IPR002870;Peptidase M12B, propeptide IPR010294;ADAMTS/ADAMTS-like, Spacer 1 IPR036383;Thrombospondin type-1 (TSP1) repeat superfamily IPR041645;ADAMTS, cysteine-rich domain 2
CGIg19432	C.angulata	sp|Q6INU8|TT30A_XENLA Tetratricopeptide repeat protein 30A OS=Xenopus laevis OX=8355 GN=ttc30a PE=2 SV=1	XP_034314146.1 tetratricopeptide repeat protein 30A isoform X4 [Crassostrea gigas]	2 IPR011990;Tetratricopeptide-like helical domain superfamily IPR039941;Tetratricopeptide repeat protein 30
CGIg19472	C.angulata	.	XP_034314073.1 uncharacterized protein LOC105326689 [Crassostrea gigas]	1 IPR003609;PAN/Apple domain
CGIg19622	C.angulata	sp|Q6DIR8|PALD_XENTR Paladin OS=Xenopus tropicalis OX=8364 GN=pald1 PE=2 SV=1	XP_034313902.1 paladin-like [Crassostrea gigas]XP_034313903.1 paladin-like [Crassostrea gigas]XP_034313904.1 paladin-like [Crassostrea gigas]XP_034313905.1 paladin-like [Crassostrea gigas]XP_034313906.1 paladin-like [Crassostrea gigas]XP_034313907.1 paladin-like [Crassostrea gigas]XP_034313908.1 paladin-like [Crassostrea gigas]	1 IPR029021;Protein-tyrosine phosphatase-like
CGIg19656	C.angulata	sp|P19370|ACHB2_CARAU Neuronal acetylcholine receptor subunit beta-2 (Fragment) OS=Carassius auratus OX=7957 GN=chrnb2 PE=2 SV=1	XP_034312888.1 neuronal acetylcholine receptor subunit alpha-6 [Crassostrea gigas]	5 IPR006029;Neurotransmitter-gated ion-channel transmembrane domain IPR006201;Neurotransmitter-gated ion-channel IPR006202;Neurotransmitter-gated ion-channel ligand-binding domain IPR036719;Neurotransmitter-gated ion-channel transmembrane domain superfamily IPR036734;Neurotransmitter-gated ion-channel ligand-binding domain superfamily
CGIg19657	C.angulata	sp|Q15822|ACHA2_HUMAN Neuronal acetylcholine receptor subunit alpha-2 OS=Homo sapiens OX=9606 GN=CHRNA2 PE=1 SV=2	XP_011446312.1 acetylcholine receptor subunit alpha [Crassostrea gigas]	5 IPR006029;Neurotransmitter-gated ion-channel transmembrane domain IPR006201;Neurotransmitter-gated ion-channel IPR006202;Neurotransmitter-gated ion-channel ligand-binding domain IPR036719;Neurotransmitter-gated ion-channel transmembrane domain superfamily IPR036734;Neurotransmitter-gated ion-channel ligand-binding domain superfamily
CGIg19658	C.angulata	sp|Q9PTS8|ACHA9_CHICK Neuronal acetylcholine receptor subunit alpha-9 OS=Gallus gallus OX=9031 GN=CHRNA9 PE=1 SV=1	XP_011446310.2 neuronal acetylcholine receptor subunit alpha-6 [Crassostrea gigas]	5 IPR006029;Neurotransmitter-gated ion-channel transmembrane domain IPR006201;Neurotransmitter-gated ion-channel IPR006202;Neurotransmitter-gated ion-channel ligand-binding domain IPR036719;Neurotransmitter-gated ion-channel transmembrane domain superfamily IPR036734;Neurotransmitter-gated ion-channel ligand-binding domain superfamily
CGIg19689	C.angulata	.	XP_011454609.1 uncharacterized protein LOC105347298 [Crassostrea gigas]XP_034313955.1 uncharacterized protein LOC105319849 [Crassostrea gigas]	.
CGIg19690	C.angulata	sp|Q6TLF6|RGN_DANRE Regucalcin OS=Danio rerio OX=7955 GN=rgn PE=2 SV=1	XP_011454610.2 regucalcin [Crassostrea gigas]	1 IPR013658;SMP-30/Gluconolactonase/LRE-like region
CGIg19691	C.angulata	sp|Q6TLF6|RGN_DANRE Regucalcin OS=Danio rerio OX=7955 GN=rgn PE=2 SV=1	XP_011439351.2 regucalcin isoform X3 [Crassostrea gigas]	1 IPR013658;SMP-30/Gluconolactonase/LRE-like region
CGIg19692	C.angulata	sp|Q6TLF6|RGN_DANRE Regucalcin OS=Danio rerio OX=7955 GN=rgn PE=2 SV=1	XP_011439353.1 regucalcin isoform X1 [Crassostrea gigas]	1 IPR013658;SMP-30/Gluconolactonase/LRE-like region
CGIg19737	C.angulata	sp|Q66HH1|B4GT4_RAT Beta-1,4-galactosyltransferase 4 OS=Rattus norvegicus OX=10116 GN=B4galt4 PE=2 SV=1	XP_034313782.1 beta-1,4-galactosyltransferase 4 isoform X2 [Crassostrea gigas]	4 IPR003859;Beta-1,4-galactosyltransferase IPR027791;Galactosyltransferase, C-terminal IPR027995;Galactosyltransferase, N-terminal IPR029044;Nucleotide-diphospho-sugar transferases
CGIg19740	C.angulata	sp|P32418|NAC1_HUMAN Sodium/calcium exchanger 1 OS=Homo sapiens OX=9606 GN=SLC8A1 PE=1 SV=3	XP_022315645.1 sodium/calcium exchanger 2-like isoform X6 [Crassostrea virginica]	3 IPR003644;Na-Ca exchanger/integrin-beta4 IPR004837;Sodium/calcium exchanger membrane region IPR038081;CalX-like domain superfamily
CGIg19749	C.angulata	.	XP_011435015.2 putative defense protein Hdd11-like [Crassostrea gigas]	1 IPR002861;Reeler domain
CGIg19750	C.angulata	sp|Q5F413|SMAP2_CHICK Stromal membrane-associated protein 2 OS=Gallus gallus OX=9031 GN=SMAP2 PE=2 SV=1	XP_011435076.2 stromal membrane-associated protein 1 isoform X10 [Crassostrea gigas]	3 IPR001164;Arf GTPase activating protein IPR037278;ARFGAP/RecO-like zinc finger IPR044732;SMAP1-like, ArfGAP domain
CGIg19887	C.angulata	sp|O15973|OPSD1_MIZYE Rhodopsin, GQ-coupled OS=Mizuhopecten yessoensis OX=6573 GN=SCOP1 PE=1 SV=1	XP_011431889.1 rhodopsin [Crassostrea gigas]	1 IPR000276;G protein-coupled receptor, rhodopsin-like
CGIg20041	C.angulata	sp|O14718|OPSX_HUMAN Visual pigment-like receptor peropsin OS=Homo sapiens OX=9606 GN=RRH PE=1 SV=1	XP_011435061.2 visual pigment-like receptor peropsin [Crassostrea gigas]	1 IPR000276;G protein-coupled receptor, rhodopsin-like
CGIg20197	C.angulata	sp|P10394|POL4_DROME Retrovirus-related Pol polyprotein from transposon 412 OS=Drosophila melanogaster OX=7227 GN=POL PE=4 SV=1	CAC5399062.1 Transposon Ty3-I Gag-Pol polyprotein [Mytilus coruscus]	7 IPR000477;Reverse transcriptase domain IPR001584;Integrase, catalytic core IPR012337;Ribonuclease H-like superfamily IPR021109;Aspartic peptidase domain superfamily IPR041577;Reverse transcriptase/retrotransposon-derived protein, RNase H-like domain IPR041588;Integrase zinc-binding domain IPR043502;DNA/RNA polymerase superfamily
CGIg20198	C.angulata	sp|P17892|LIPR2_MOUSE Pancreatic lipase-related protein 2 OS=Mus musculus OX=10090 GN=Pnliprp2 PE=1 SV=2	XP_019926217.2 pancreatic lipase-related protein 2-like [Crassostrea gigas]	4 IPR000734;Triacylglycerol lipase family IPR013818;Lipase IPR029058;Alpha/Beta hydrolase fold IPR033906;Lipase, N-terminal
CGIg20199	C.angulata	sp|Q64425|LIPP_MYOCO Pancreatic triacylglycerol lipase (Fragment) OS=Myocastor coypus OX=10157 GN=PNLIP PE=2 SV=1	XP_019926219.2 pancreatic triacylglycerol lipase [Crassostrea gigas]	4 IPR000734;Triacylglycerol lipase family IPR013818;Lipase IPR029058;Alpha/Beta hydrolase fold IPR033906;Lipase, N-terminal
CGIg20201	C.angulata	sp|P54316|LIPR1_RAT Inactive pancreatic lipase-related protein 1 OS=Rattus norvegicus OX=10116 GN=Pnliprp1 PE=2 SV=1	XP_011451564.2 inactive pancreatic lipase-related protein 1 [Crassostrea gigas]	4 IPR000734;Triacylglycerol lipase family IPR013818;Lipase IPR029058;Alpha/Beta hydrolase fold IPR033906;Lipase, N-terminal
CGIg20202	C.angulata	sp|Q06806|TIE1_MOUSE Tyrosine-protein kinase receptor Tie-1 OS=Mus musculus OX=10090 GN=Tie1 PE=1 SV=3	XP_011451565.2 angiopoietin-1 receptor [Crassostrea gigas]	3 IPR001245;Serine-threonine/tyrosine-protein kinase, catalytic domain IPR009030;Growth factor receptor cysteine-rich domain superfamily IPR011009;Protein kinase-like domain superfamily
CGIg20270	C.angulata	sp|Q9ULJ6|ZMIZ1_HUMAN Zinc finger MIZ domain-containing protein 1 OS=Homo sapiens OX=9606 GN=ZMIZ1 PE=1 SV=3	XP_034318326.1 zinc finger MIZ domain-containing protein 1 [Crassostrea gigas]	2 IPR004181;Zinc finger, MIZ-type IPR040797;Zmiz1, N-terminal tetratricopeptide repeat domain
CGIg20403	C.angulata	sp|Q13557|KCC2D_HUMAN Calcium/calmodulin-dependent protein kinase type II subunit delta OS=Homo sapiens OX=9606 GN=CAMK2D PE=1 SV=3	XP_034312781.1 calcium/calmodulin-dependent protein kinase type II delta chain isoform X10 [Crassostrea gigas]	4 IPR000719;Protein kinase domain IPR011009;Protein kinase-like domain superfamily IPR013543;Calcium/calmodulin-dependent protein kinase II, association-domain IPR032710;NTF2-like domain superfamily
CGIg20557	C.angulata	.	XP_011452460.3 uncharacterized protein LOC105345841 [Crassostrea gigas]	.
CGIg20561	C.angulata	sp|Q5R5M4|MOT9_PONAB Monocarboxylate transporter 9 OS=Pongo abelii OX=9601 GN=SLC16A9 PE=2 SV=1	XP_011452366.3 monocarboxylate transporter 9 [Crassostrea gigas]	2 IPR011701;Major facilitator superfamily IPR036259;MFS transporter superfamily
CGIg20640	C.angulata	sp|Q9BSW7|SYT17_HUMAN Synaptotagmin-17 OS=Homo sapiens OX=9606 GN=SYT17 PE=1 SV=1	XP_011454359.1 synaptotagmin-17 [Crassostrea gigas]	3 IPR000008;C2 domain IPR014705;Synaptotagmin-17 IPR035892;C2 domain superfamily
CGIg20718	C.angulata	sp|Q8TEK3|DOT1L_HUMAN Histone-lysine N-methyltransferase, H3 lysine-79 specific OS=Homo sapiens OX=9606 GN=DOT1L PE=1 SV=3	XP_011444579.2 histone-lysine N-methyltransferase, H3 lysine-79 specific-like isoform X4 [Crassostrea gigas]	3 IPR025789;Histone-lysine N-methyltransferase DOT1 domain IPR029063;S-adenosyl-L-methionine-dependent methyltransferase superfamily IPR030445;Histone H3-K79 methyltransferase
CGIg20801	C.angulata	.	XP_034313214.1 uncharacterized protein LOC105335113 isoform X6 [Crassostrea gigas]	1 IPR011641;Tyrosine-protein kinase ephrin type A/B receptor-like
CGIg21082	C.angulata	sp|Q6P3P5|B3GN5_XENTR Lactosylceramide 1,3-N-acetyl-beta-D-glucosaminyltransferase OS=Xenopus tropicalis OX=8364 GN=b3gnt5 PE=2 SV=1	XP_034311794.1 beta-1,3-galactosyltransferase 5-like [Crassostrea gigas]XP_034311796.1 beta-1,3-galactosyltransferase 5-like [Crassostrea gigas]XP_034311797.1 beta-1,3-galactosyltransferase 5-like [Crassostrea gigas]XP_034311798.1 beta-1,3-galactosyltransferase 5-like [Crassostrea gigas]	1 IPR002659;Glycosyl transferase, family 31
CGIg21092	C.angulata	sp|Q9U6M0|ECSIT_DROME Evolutionarily conserved signaling intermediate in Toll pathway, mitochondrial OS=Drosophila melanogaster OX=7227 GN=ECSIT PE=1 SV=2	NP_001292300.1 uncharacterized protein LOC105319911 [Crassostrea gigas]AEN71567.1 Ecsit [Crassostrea gigas]AEN71568.1 Ecsit [Crassostrea gigas]	2 IPR010418;ECSIT IPR029342;ECSIT, C-terminal domain
CGIg21093	C.angulata	sp|P25100|ADA1D_HUMAN Alpha-1D adrenergic receptor OS=Homo sapiens OX=9606 GN=ADRA1D PE=1 SV=2	XP_034311791.1 melatonin receptor type 1C-like [Crassostrea gigas]	1 IPR000276;G protein-coupled receptor, rhodopsin-like
CGIg21144	C.angulata	sp|P09241|OPSD_ENTDO Rhodopsin OS=Enteroctopus dofleini OX=267067 GN=RHO PE=2 SV=1	XP_011441684.1 rhodopsin [Crassostrea gigas]	1 IPR000276;G protein-coupled receptor, rhodopsin-like
CGIg21152	C.angulata	sp|Q03042|KGP1_DROME cGMP-dependent protein kinase, isozyme 1 OS=Drosophila melanogaster OX=7227 GN=Pkg21D PE=1 SV=2	XP_011451417.2 cGMP-dependent protein kinase 1 [Crassostrea gigas]XP_011451419.2 cGMP-dependent protein kinase 1 [Crassostrea gigas]XP_011451420.2 cGMP-dependent protein kinase 1 [Crassostrea gigas]	5 IPR000595;Cyclic nucleotide-binding domain IPR000719;Protein kinase domain IPR011009;Protein kinase-like domain superfamily IPR018490;Cyclic nucleotide-binding-like IPR035014;cGMP-dependent protein kinase, catalytic domain
CGIg21201	C.angulata	sp|P00765|TRYP_ASTAS Trypsin-1 OS=Astacus astacus OX=6715 PE=1 SV=1	XP_011456280.2 trypsin-1 [Crassostrea gigas]	2 IPR001254;Serine proteases, trypsin domain IPR009003;Peptidase S1, PA clan
CGIg21710	C.angulata	sp|Q0VCQ8|P5I11_BOVIN Tumor protein p53-inducible protein 11 OS=Bos taurus OX=9913 GN=TP53I11 PE=2 SV=1	XP_034305534.1 tumor protein p53-inducible protein 11 isoform X4 [Crassostrea gigas]	1 IPR028266;Tumor protein p53-inducible protein 11
CGIg21719	C.angulata	sp|Q13003|GRIK3_HUMAN Glutamate receptor ionotropic, kainate 3 OS=Homo sapiens OX=9606 GN=GRIK3 PE=2 SV=3	XP_011420524.2 glutamate receptor ionotropic, kainate 3 [Crassostrea gigas]	3 IPR001320;Ionotropic glutamate receptor IPR001638;Solute-binding protein family 3/N-terminal domain of MltF IPR028082;Periplasmic binding protein-like I
CGIg21720	C.angulata	sp|Q13003|GRIK3_HUMAN Glutamate receptor ionotropic, kainate 3 OS=Homo sapiens OX=9606 GN=GRIK3 PE=2 SV=3	XP_011420523.2 glutamate receptor ionotropic, kainate 3 isoform X1 [Crassostrea gigas]	4 IPR001320;Ionotropic glutamate receptor IPR001828;Receptor, ligand binding region IPR019594;Ionotropic glutamate receptor, L-glutamate and glycine-binding domain IPR028082;Periplasmic binding protein-like I
CGIg21721	C.angulata	sp|P17972|KCNAW_DROME Potassium voltage-gated channel protein Shaw OS=Drosophila melanogaster OX=7227 GN=Shaw PE=2 SV=1	XP_011420521.2 potassium voltage-gated channel protein Shaw isoform X1 [Crassostrea gigas]	4 IPR003131;Potassium channel tetramerisation-type BTB domain IPR005821;Ion transport domain IPR011333;SKP1/BTB/POZ domain superfamily IPR028325;Voltage-gated potassium channel
CGIg21722	C.angulata	sp|P07314|GGT1_RAT Glutathione hydrolase 1 proenzyme OS=Rattus norvegicus OX=10116 GN=Ggt1 PE=1 SV=4	XP_011420516.2 glutathione hydrolase 1 proenzyme isoform X2 [Crassostrea gigas]XP_019920816.2 glutathione hydrolase 1 proenzyme isoform X3 [Crassostrea gigas]XP_034319010.1 glutathione hydrolase 1 proenzyme isoform X2 [Crassostrea gigas]XP_034319027.1 glutathione hydrolase 1 proenzyme isoform X4 [Crassostrea gigas]	2 IPR000101;Gamma-glutamyltranspeptidase IPR029055;Nucleophile aminohydrolases, N-terminal
CGIg21747	C.angulata	sp|Q84K35|PUMY_ARATH Pseudouridine-5'-phosphate glycosidase OS=Arabidopsis thaliana OX=3702 GN=PUMY PE=1 SV=1	XP_034314650.1 pseudouridine-metabolizing bifunctional protein C1861.05 [Crassostrea gigas]	4 IPR007342;Pseudouridine-5'-phosphate glycosidase IPR011611;Carbohydrate kinase PfkB IPR022830;Indigoidine synthase A-like IPR029056;Ribokinase-like
CGIg21748	C.angulata	.	XP_011414549.2 uncharacterized protein LOC105318923 [Crassostrea gigas]	1 IPR004031;PMP-22/EMP/MP20/Claudin superfamily
CGIg21749	C.angulata	sp|Q7TQF2|FBX10_MOUSE F-box only protein 10 OS=Mus musculus OX=10090 GN=Fbxo10 PE=1 SV=2	XP_034314721.1 F-box only protein 10 [Crassostrea gigas]	5 IPR001810;F-box domain IPR007742;Periplasmic copper-binding protein NosD, beta helix domain IPR011050;Pectin lyase fold/virulence factor IPR036047;F-box-like domain superfamily IPR039448;Right handed beta helix domain
CGIg21794	C.angulata	.	XP_034334318.1 uncharacterized protein LOC117680419 [Crassostrea gigas]XP_034334362.1 uncharacterized protein LOC117680419 [Crassostrea gigas]XP_034334419.1 uncharacterized protein LOC117680419 [Crassostrea gigas]XP_034334487.1 uncharacterized protein LOC117680419 [Crassostrea gigas]XP_034334526.1 uncharacterized protein LOC117680419 [Crassostrea gigas]XP_034334565.1 uncharacterized protein LOC11…	1 IPR041641;CALCOCO1/2, zinc finger UBZ1-type
CGIg21829	C.angulata	.	XP_034320422.1 putative nuclease HARBI1 [Crassostrea gigas]	2 IPR027806;Harbinger transposase-derived nuclease domain IPR045249;Putative nuclease HARBI1-like
CGIg21830	C.angulata	sp|Q3SZ19|PSMD9_BOVIN 26S proteasome non-ATPase regulatory subunit 9 OS=Bos taurus OX=9913 GN=PSMD9 PE=1 SV=1	XP_011451757.2 26S proteasome non-ATPase regulatory subunit 9 [Crassostrea gigas]	4 IPR035269;26S Proteasome non-ATPase regulatory subunit 9 IPR036034;PDZ superfamily IPR040815;Nas2, N-terminal IPR041489;PDZ domain 6
CGIg21831	C.angulata	sp|Q6DC77|MPRGB_DANRE Membrane progestin receptor gamma-B OS=Danio rerio OX=7955 GN=paqr5b PE=2 SV=1	XP_034339366.1 membrane progestin receptor gamma isoform X1 [Crassostrea gigas]	1 IPR004254;AdipoR/Haemolysin-III-related
CGIg21911	C.angulata	sp|Q6P3P5|B3GN5_XENTR Lactosylceramide 1,3-N-acetyl-beta-D-glucosaminyltransferase OS=Xenopus tropicalis OX=8364 GN=b3gnt5 PE=2 SV=1	XP_011422865.2 beta-1,3-galactosyltransferase 5 isoform X1 [Crassostrea gigas]XP_011422866.2 beta-1,3-galactosyltransferase 5 isoform X1 [Crassostrea gigas]XP_034338549.1 beta-1,3-galactosyltransferase 5 isoform X1 [Crassostrea gigas]XP_034338554.1 beta-1,3-galactosyltransferase 5 isoform X1 [Crassostrea gigas]	2 IPR002659;Glycosyl transferase, family 31 IPR029044;Nucleotide-diphospho-sugar transferases
CGIg21912	C.angulata	sp|Q29496|CP3AO_SHEEP Cytochrome P450 3A24 OS=Ovis aries OX=9940 GN=CYP3A24 PE=2 SV=1	XP_011422864.2 cytochrome P450 3A24 [Crassostrea gigas]	2 IPR001128;Cytochrome P450 IPR036396;Cytochrome P450 superfamily
CGIg21933	C.angulata	.	XP_011456505.1 uncharacterized protein LOC105348676 [Crassostrea gigas]	.
CGIg21955	C.angulata	.	XP_011447741.2 uncharacterized protein LOC105342476 [Crassostrea gigas]	1 IPR003609;PAN/Apple domain
CGIg21956	C.angulata	.	XP_011447703.2 uncharacterized protein LOC105342454 [Crassostrea gigas]	2 IPR001304;C-type lectin-like IPR016187;C-type lectin fold
CGIg21957	C.angulata	.	XP_011447704.2 uncharacterized protein LOC105342455 [Crassostrea gigas]	1 IPR016187;C-type lectin fold
CGIg21981	C.angulata	sp|Q7ZVG6|SIAH1_DANRE E3 ubiquitin-protein ligase Siah1 OS=Danio rerio OX=7955 GN=siah1 PE=2 SV=2	XP_011434753.1 E3 ubiquitin-protein ligase Siah1 [Crassostrea gigas]	2 IPR004162;E3 ubiquitin-protein ligase SINA-like, animal IPR018121;Seven-in-absentia protein, TRAF-like domain
CGIg21982	C.angulata	.	XP_022332694.1 uncharacterized protein LOC111130204 [Crassostrea virginica]	.
CGIg21983	C.angulata	sp|Q99102|MUC4_HUMAN Mucin-4 OS=Homo sapiens OX=9606 GN=MUC4 PE=1 SV=5	XP_034317446.1 LOW QUALITY PROTEIN: uncharacterized protein LOC105338347 [Crassostrea gigas]	3 IPR001881;EGF-like calcium-binding domain IPR009030;Growth factor receptor cysteine-rich domain superfamily IPR026823;Complement Clr-like EGF domain
CGIg21988	C.angulata	sp|O15118|NPC1_HUMAN NPC intracellular cholesterol transporter 1 OS=Homo sapiens OX=9606 GN=NPC1 PE=1 SV=2	XP_011412260.2 NPC intracellular cholesterol transporter 1 [Crassostrea gigas]	2 IPR003392;Protein patched/dispatched IPR032190;Niemann-Pick C1, N-terminal
CGIg21989	C.angulata	sp|O01369|QCR7_FASHE Cytochrome b-c1 complex subunit 7 OS=Fasciola hepatica OX=6192 GN=UBCRBP PE=3 SV=2	XP_011412259.1 cytochrome b-c1 complex subunit 7 [Crassostrea gigas]	2 IPR003197;Cytochrome b-c1 complex subunit 7 IPR036544;Cytochrome b-c1 complex subunit 7 superfamily
CGIg21990	C.angulata	.	XP_011412258.2 probable G-protein coupled receptor 83 [Crassostrea gigas]	1 IPR000276;G protein-coupled receptor, rhodopsin-like
CGIg21991	C.angulata	sp|Q566Y1|ELP4_DANRE Elongator complex protein 4 OS=Danio rerio OX=7955 GN=elp4 PE=2 SV=2	XP_011412257.3 elongator complex protein 4 [Crassostrea gigas]	1 IPR008728;Elongator complex protein 4
CGIg21993	C.angulata	sp|Q15256|PTPRR_HUMAN Receptor-type tyrosine-protein phosphatase R OS=Homo sapiens OX=9606 GN=PTPRR PE=1 SV=2	XP_034317447.1 receptor-type tyrosine-protein phosphatase R [Crassostrea gigas]	3 IPR000242;Tyrosine-specific protein phosphatase, PTPase domain IPR008356;Protein-tyrosine phosphatase, KIM-containing IPR029021;Protein-tyrosine phosphatase-like
CGIg22001	C.angulata	.	XP_019923494.2 uncharacterized protein LOC105329895 isoform X1 [Crassostrea gigas]XP_019923495.2 uncharacterized protein LOC105329895 isoform X1 [Crassostrea gigas]	2 IPR006342;Methyltransferase FkbM IPR029063;S-adenosyl-L-methionine-dependent methyltransferase superfamily
CGIg22006	C.angulata	sp|Q6P5F6|S39AA_MOUSE Zinc transporter ZIP10 OS=Mus musculus OX=10090 GN=Slc39a10 PE=1 SV=1	XP_011434334.2 zinc transporter ZIP10 [Crassostrea gigas]	1 IPR003689;Zinc/iron permease
CGIg22007	C.angulata	.	XP_011434335.2 uncharacterized protein LOC105333186 isoform X2 [Crassostrea gigas]	.
CGIg22014	C.angulata	sp|A5A4K9|GHSR_RABIT Growth hormone secretagogue receptor type 1 OS=Oryctolagus cuniculus OX=9986 GN=GHSR PE=2 SV=1	XP_034303314.1 rhodopsin, GQ-coupled [Crassostrea gigas]	1 IPR000276;G protein-coupled receptor, rhodopsin-like
CGIg22025	C.angulata	.	XP_011434355.2 uncharacterized protein LOC105333199 [Crassostrea gigas]	3 IPR000436;Sushi/SCR/CCP domain IPR008979;Galactose-binding-like domain superfamily IPR035976;Sushi/SCR/CCP superfamily
CGIg22033	C.angulata	.	XP_011454195.2 uncharacterized protein LOC105347025 [Crassostrea gigas]	.
CGIg22034	C.angulata	.	XP_034303176.1 uncharacterized protein LOC105347024 [Crassostrea gigas]	.
CGIg22061	C.angulata	sp|Q9UPR0|PLCL2_HUMAN Inactive phospholipase C-like protein 2 OS=Homo sapiens OX=9606 GN=PLCL2 PE=1 SV=2	XP_011446354.2 inactive phospholipase C-like protein 2 [Crassostrea gigas]	9 IPR000008;C2 domain IPR000909;Phosphatidylinositol-specific phospholipase C, X domain IPR001192;Phosphoinositide phospholipase C family IPR001711;Phospholipase C, phosphatidylinositol-specific, Y domain IPR011992;EF-hand domain pair IPR015359;Phosphoinositide-specific phospholipase C, EF-hand-like domain IPR017946;PLC-like phosphodiesterase, TIM beta/alpha-barrel domain superfamily IPR028382;In…
CGIg22062	C.angulata	sp|Q9UPR0|PLCL2_HUMAN Inactive phospholipase C-like protein 2 OS=Homo sapiens OX=9606 GN=PLCL2 PE=1 SV=2	XP_011446354.2 inactive phospholipase C-like protein 2 [Crassostrea gigas]	3 IPR001192;Phosphoinositide phospholipase C family IPR001849;Pleckstrin homology domain IPR028382;Inactive phospholipase C-like protein 2
CGIg22089	C.angulata	sp|Q9D3W1|RSP14_MOUSE Radial spoke head 14 homolog OS=Mus musculus OX=10090 GN=Rsph14 PE=2 SV=1	XP_011436941.1 radial spoke head 14 homolog [Crassostrea gigas]	2 IPR016024;Armadillo-type fold IPR042856;Radial spoke protein 14
CGIg22110	C.angulata	sp|Q9N294|B3GT5_PANPA Beta-1,3-galactosyltransferase 5 (Fragment) OS=Pan paniscus OX=9597 GN=B3GALT5 PE=3 SV=1	XP_034306515.1 beta-1,3-galactosyltransferase 5 isoform X2 [Crassostrea gigas]XP_034306523.1 beta-1,3-galactosyltransferase 5 isoform X2 [Crassostrea gigas]	1 IPR002659;Glycosyl transferase, family 31
CGIg22156	C.angulata	.	XP_011446209.2 uncharacterized protein LOC105341392 [Crassostrea gigas]XP_011446210.2 uncharacterized protein LOC105341392 [Crassostrea gigas]XP_011446211.2 uncharacterized protein LOC105341392 [Crassostrea gigas]XP_011446212.2 uncharacterized protein LOC105341392 [Crassostrea gigas]XP_011446213.2 uncharacterized protein LOC105341392 [Crassostrea gigas]XP_011446214.2 uncharacterized protein LOC10…	.
CGIg22200	C.angulata	sp|P18910|ANPRA_RAT Atrial natriuretic peptide receptor 1 OS=Rattus norvegicus OX=10116 GN=Npr1 PE=1 SV=1	XP_034326905.1 atrial natriuretic peptide receptor 1 [Crassostrea gigas]	7 IPR001054;Adenylyl cyclase class-3/4/guanylyl cyclase IPR001245;Serine-threonine/tyrosine-protein kinase, catalytic domain IPR001828;Receptor, ligand binding region IPR011009;Protein kinase-like domain superfamily IPR011645;Haem NO binding associated IPR028082;Periplasmic binding protein-like I IPR029787;Nucleotide cyclase
CGIg22201	C.angulata	sp|Q5M8L8|HVCN1_XENTR Voltage-gated hydrogen channel 1 OS=Xenopus tropicalis OX=8364 GN=hvcn1 PE=2 SV=1	XP_011449162.2 uncharacterized protein LOC105343467 isoform X1 [Crassostrea gigas]	1 IPR031846;Voltage-gated hydrogen channel 1
CGIg22244	C.angulata	.	XP_011453522.2 uncharacterized protein LOC105346581 [Crassostrea gigas]XP_011453523.2 uncharacterized protein LOC105346581 [Crassostrea gigas]	.
CGIg22245	C.angulata	.	XP_034327676.1 uncharacterized protein LOC105346580 [Crassostrea gigas]	1 IPR029021;Protein-tyrosine phosphatase-like
CGIg22246	C.angulata	.	.	.
CGIg22247	C.angulata	.	XP_011453517.2 uncharacterized protein LOC105346577 isoform X1 [Crassostrea gigas]	2 IPR016444;Synaptobrevin/Vesicle-associated membrane protein IPR042855;v-SNARE, coiled-coil homology domain
CGIg22249	C.angulata	sp|Q66IV1|MYRF_XENLA Myelin regulatory factor OS=Xenopus laevis OX=8355 GN=myrf PE=2 SV=1	XP_022313305.1 myelin regulatory factor-like protein isoform X2 [Crassostrea virginica]	5 IPR008967;p53-like transcription factor, DNA-binding IPR024061;NDT80 DNA-binding domain IPR025719;Myelin gene regulatory factor C-terminal domain 2 IPR026932;Myelin gene regulatory factor, ICA domain IPR030392;Intramolecular chaperone auto-processing domain
CGIg22250	C.angulata	sp|Q15155|NOMO1_HUMAN Nodal modulator 1 OS=Homo sapiens OX=9606 GN=NOMO1 PE=1 SV=5	XP_011422588.2 nodal modulator 1-like [Crassostrea gigas]	1 IPR013784;Carbohydrate-binding-like fold
CGIg22252	C.angulata	sp|Q90674|LSHR_CHICK Lutropin-choriogonadotropic hormone receptor OS=Gallus gallus OX=9031 GN=LHCGR PE=2 SV=2	XP_011422591.3 leucine-rich repeat-containing G-protein coupled receptor 5-like isoform X1 [Crassostrea gigas]	2 IPR000276;G protein-coupled receptor, rhodopsin-like IPR001611;Leucine-rich repeat
CGIg22324	C.angulata	sp|P08510|KCNAS_DROME Potassium voltage-gated channel protein Shaker OS=Drosophila melanogaster OX=7227 GN=Sh PE=1 SV=3	XP_034328629.1 potassium voltage-gated channel protein Shaker isoform X1 [Crassostrea gigas]	4 IPR003131;Potassium channel tetramerisation-type BTB domain IPR005821;Ion transport domain IPR011333;SKP1/BTB/POZ domain superfamily IPR028325;Voltage-gated potassium channel
CGIg22325	C.angulata	sp|P08621|RU17_HUMAN U1 small nuclear ribonucleoprotein 70 kDa OS=Homo sapiens OX=9606 GN=SNRNP70 PE=1 SV=2	XP_034319583.1 U1 small nuclear ribonucleoprotein 70 kDa [Crassostrea gigas]	4 IPR000504;RNA recognition motif domain IPR022023;U1 small nuclear ribonucleoprotein of 70kDa N-terminal IPR034143;snRNP70, RNA recognition motif IPR035979;RNA-binding domain superfamily
CGIg22430	C.angulata	sp|Q96RW7|HMCN1_HUMAN Hemicentin-1 OS=Homo sapiens OX=9606 GN=HMCN1 PE=1 SV=2	XP_011412203.2 SCO-spondin-like isoform X2 [Crassostrea gigas]	2 IPR000884;Thrombospondin type-1 (TSP1) repeat IPR036383;Thrombospondin type-1 (TSP1) repeat superfamily
CGIg22468	C.angulata	sp|Q92576|PHF3_HUMAN PHD finger protein 3 OS=Homo sapiens OX=9606 GN=PHF3 PE=1 SV=3	XP_034300357.1 death-inducer obliterator 1 isoform X1 [Crassostrea gigas]	8 IPR003618;Transcription elongation factor S-II, central domain IPR006576;BRK domain IPR011011;Zinc finger, FYVE/PHD-type IPR012921;Spen paralogue and orthologue SPOC, C-terminal IPR019787;Zinc finger, PHD-finger IPR033082;Death-inducer obliterator 1 IPR036575;Transcription elongation factor S-II, central domain superfamily IPR037259;BRK domain superfamily
CGIg22700	C.angulata	sp|Q9DG68|RLA0_LITSY 60S acidic ribosomal protein P0 OS=Lithobates sylvaticus OX=45438 GN=RPLP0 PE=2 SV=1	XP_034333931.1 60S acidic ribosomal protein P0 [Crassostrea gigas]XP_034333934.1 60S acidic ribosomal protein P0 [Crassostrea gigas]	3 IPR001790;Ribosomal protein L10P IPR040637;60S ribosomal protein L10P, insertion domain IPR043141;Ribosomal protein L10-like domain superfamily
CGIg22704	C.angulata	.	XP_011415166.2 uncharacterized protein LOC105319358 [Crassostrea gigas]	.
CGIg22764	C.angulata	sp|B9A8D7|SPI2_CRAVI Serine protease inhibitor Cvsi-2 OS=Crassostrea virginica OX=6565 GN=CVSI2 PE=1 SV=1	XP_034326758.1 serine protease inhibitor Cvsi-2-like [Crassostrea gigas]	.
CGIg22826	C.angulata	sp|Q91717|CO2A1_XENLA Collagen alpha-1(II) chain OS=Xenopus laevis OX=8355 GN=col2a1 PE=2 SV=2	XP_034310752.1 collagen alpha-1(I) chain [Crassostrea gigas]	2 IPR000885;Fibrillar collagen, C-terminal IPR008160;Collagen triple helix repeat
CGIg22933	C.angulata	.	XP_011432407.2 uncharacterized protein LOC105331774 [Crassostrea gigas]	.
CGIg22935	C.angulata	sp|A4FUE7|ZC21A_BOVIN Zinc finger C2HC domain-containing protein 1A OS=Bos taurus OX=9913 GN=ZC2HC1A PE=2 SV=1	XP_022328325.1 zinc finger C2HC domain-containing protein 1A-like isoform X3 [Crassostrea virginica]	1 IPR026319;Zinc finger C2HC domain-containing protein
CGIg22998	C.angulata	sp|P42674|BP10_PARLI Blastula protease 10 OS=Paracentrotus lividus OX=7656 GN=BP10 PE=2 SV=1	XP_034312643.1 uncharacterized protein LOC105338575 [Crassostrea gigas]	6 IPR000859;CUB domain IPR000998;MAM domain IPR001506;Peptidase M12A IPR013320;Concanavalin A-like lectin/glucanase domain superfamily IPR034035;Astacin-like metallopeptidase domain IPR035914;Spermadhesin, CUB domain superfamily
CGIg23033	C.angulata	.	XP_011441579.2 carboxypeptidase N subunit 2 [Crassostrea gigas]	2 IPR001611;Leucine-rich repeat IPR026906;BspA type Leucine rich repeat region
CGIg23034	C.angulata	sp|Q9R1X4|TIM_MOUSE Protein timeless homolog OS=Mus musculus OX=10090 GN=Timeless PE=1 SV=3	XP_011441580.2 protein timeless homolog [Crassostrea gigas]	2 IPR007725;Timeless, C-terminal IPR044998;Timeless
CGIg23035	C.angulata	.	XP_011441582.1 uncharacterized protein LOC105338260 [Crassostrea gigas]	1 IPR019716;Ribosomal protein L53, mitochondrial
CGIg23160	C.angulata	.	XP_011425548.2 uncharacterized protein LOC105326987 [Crassostrea gigas]	.
CGIg23193	C.angulata	.	XP_034325930.1 temptin isoform X2 [Crassostrea gigas]	.
CGIg23194	C.angulata	sp|Q7Z0T3|TEMPT_APLCA Temptin OS=Aplysia californica OX=6500 PE=1 SV=1	XP_034325930.1 temptin isoform X2 [Crassostrea gigas]	.
CGIg23199	C.angulata	sp|O17185|SUP9_CAEEL Two pore potassium channel protein sup-9 OS=Caenorhabditis elegans OX=6239 GN=sup-9 PE=1 SV=2	XP_011435831.1 two pore potassium channel protein sup-9 [Crassostrea gigas]	2 IPR003280;Two pore domain potassium channel IPR013099;Potassium channel domain
CGIg23243	C.angulata	.	XP_034317003.1 uncharacterized protein LOC117686284 [Crassostrea gigas]	1 IPR027806;Harbinger transposase-derived nuclease domain
CGIg23244	C.angulata	.	XP_034304989.1 uncharacterized protein LOC117682122 [Crassostrea gigas]	2 IPR001073;C1q domain IPR008983;Tumour necrosis factor-like domain superfamily
CGIg23245	C.angulata	.	XP_034338974.1 uncharacterized protein LOC117693063 [Crassostrea gigas]	.
CGIg23288	C.angulata	.	XP_011449945.2 uncharacterized protein LOC105344065 [Crassostrea gigas]	.
CGIg23330	C.angulata	sp|P46678|TFC5_YEAST Transcription factor TFIIIB component B'' OS=Saccharomyces cerevisiae (strain ATCC 204508 / S288c) OX=559292 GN=BDP1 PE=1 SV=1	XP_011444848.2 transcription factor TFIIIB component B'' homolog [Crassostrea gigas]	2 IPR009057;Homeobox-like domain superfamily IPR039467;Transcription factor TFIIIB component B'', Myb domain
CGIg23331	C.angulata	sp|O73888|HPGDS_CHICK Hematopoietic prostaglandin D synthase OS=Gallus gallus OX=9031 GN=HPGDS PE=1 SV=3	XP_011444849.1 glutathione S-transferase [Crassostrea gigas]	4 IPR004045;Glutathione S-transferase, N-terminal IPR004046;Glutathione S-transferase, C-terminal IPR036249;Thioredoxin-like superfamily IPR036282;Glutathione S-transferase, C-terminal domain superfamily
CGIg23348	C.angulata	.	XP_034331443.1 uncharacterized protein LOC105324288 isoform X2 [Crassostrea gigas]	2 IPR011598;Myc-type, basic helix-loop-helix (bHLH) domain IPR036638;Helix-loop-helix DNA-binding domain superfamily
CGIg23349	C.angulata	sp|Q9ULF5|S39AA_HUMAN Zinc transporter ZIP10 OS=Homo sapiens OX=9606 GN=SLC39A10 PE=1 SV=2	XP_011421650.2 zinc transporter ZIP6 isoform X3 [Crassostrea gigas]XP_011421651.2 zinc transporter ZIP6 isoform X3 [Crassostrea gigas]	1 IPR003689;Zinc/iron permease
CGIg23439	C.angulata	sp|Q7PD79|GNAS_ANOGA Guanine nucleotide-binding protein G(s) subunit alpha OS=Anopheles gambiae OX=7165 GN=G-s-alpha-60A PE=2 SV=1	XP_011440331.2 guanine nucleotide-binding protein G(s) subunit alpha [Crassostrea gigas]	3 IPR001019;Guanine nucleotide binding protein (G-protein), alpha subunit IPR011025;G protein alpha subunit, helical insertion IPR027417;P-loop containing nucleoside triphosphate hydrolase
CGIg23480	C.angulata	.	.	.
CGIg23481	C.angulata	.	XP_034299572.1 uncharacterized protein LOC117680976 [Crassostrea gigas]XP_034299575.1 uncharacterized protein LOC117680976 [Crassostrea gigas]	3 IPR007197;Radical SAM IPR024521;Domain of unknown function DUF3641 IPR026351;Radical SAM/Cys-rich domain protein
CGIg23493	C.angulata	sp|Q7ZY08|UBE2T_XENLA Ubiquitin-conjugating enzyme E2 T OS=Xenopus laevis OX=8355 GN=ube2t PE=2 SV=1	XP_034299718.1 ubiquitin-conjugating enzyme E2 T isoform X2 [Crassostrea gigas]	2 IPR000608;Ubiquitin-conjugating enzyme E2 IPR016135;Ubiquitin-conjugating enzyme/RWD-like
CGIg23496	C.angulata	sp|H2A0M7|PLSP_PINMG Peroxidase-like protein OS=Margaritifera margaritifera OX=102329 PE=1 SV=1	XP_019921592.2 peroxidase-like protein [Crassostrea gigas]	2 IPR010255;Haem peroxidase superfamily IPR019791;Haem peroxidase, animal-type
CGIg23497	C.angulata	.	XP_011423359.1 uncharacterized protein LOC105325479 [Crassostrea gigas]XP_034301948.1 uncharacterized protein LOC105325479 [Crassostrea gigas]	.
CGIg23498	C.angulata	.	XP_011435782.2 uncharacterized protein LOC105334144 [Crassostrea gigas]	.
CGIg23499	C.angulata	.	XP_034304905.1 uncharacterized protein LOC109619469 isoform X1 [Crassostrea gigas]	.
CGIg23500	C.angulata	.	XP_011435927.2 uncharacterized protein LOC105334249 [Crassostrea gigas]	.
CGIg23501	C.angulata	sp|P86856|MANL_MYTCA Nacrein-like protein (Fragment) OS=Mytilus californianus OX=6549 PE=1 SV=1	XP_011435804.1 nacrein-like protein [Crassostrea gigas]	3 IPR001148;Alpha carbonic anhydrase domain IPR023561;Carbonic anhydrase, alpha-class IPR036398;Alpha carbonic anhydrase domain superfamily
CGIg23502	C.angulata	.	XP_011435818.1 uncharacterized protein LOC105334161 isoform X1 [Crassostrea gigas]	.
CGIg23531	C.angulata	.	XP_034335104.1 uncharacterized protein LOC117692140 [Crassostrea gigas]	.
CGIg23584	C.angulata	sp|Q9WVT6|CAH14_MOUSE Carbonic anhydrase 14 OS=Mus musculus OX=10090 GN=Ca14 PE=1 SV=1	XP_034318376.1 uncharacterized protein LOC105322241 [Crassostrea gigas]	3 IPR001148;Alpha carbonic anhydrase domain IPR023561;Carbonic anhydrase, alpha-class IPR036398;Alpha carbonic anhydrase domain superfamily
CGIg23585	C.angulata	sp|O43570|CAH12_HUMAN Carbonic anhydrase 12 OS=Homo sapiens OX=9606 GN=CA12 PE=1 SV=1	XP_034318376.1 uncharacterized protein LOC105322241 [Crassostrea gigas]	4 IPR001148;Alpha carbonic anhydrase domain IPR018343;Carbonic anhydrase, CA4 IPR023561;Carbonic anhydrase, alpha-class IPR036398;Alpha carbonic anhydrase domain superfamily
CGIg23605	C.angulata	sp|V5NAL9|TLR4_PINIB Toll-like receptor 4 OS=Pinctada imbricata OX=66713 PE=2 SV=1	XP_019920817.2 toll-like receptor 4 [Crassostrea gigas]	4 IPR000157;Toll/interleukin-1 receptor homology (TIR) domain IPR001611;Leucine-rich repeat IPR017241;Toll-like receptor IPR035897;Toll/interleukin-1 receptor homology (TIR) domain superfamily
CGIg23606	C.angulata	sp|V5NAL9|TLR4_PINIB Toll-like receptor 4 OS=Pinctada imbricata OX=66713 PE=2 SV=1	XP_034339184.1 toll-like receptor 4 [Crassostrea gigas]	3 IPR000157;Toll/interleukin-1 receptor homology (TIR) domain IPR017241;Toll-like receptor IPR035897;Toll/interleukin-1 receptor homology (TIR) domain superfamily
CGIg23633	C.angulata	sp|Q7Z443|PK1L3_HUMAN Polycystic kidney disease protein 1-like 3 OS=Homo sapiens OX=9606 GN=PKD1L3 PE=1 SV=1	XP_034339215.1 uncharacterized protein LOC105335227 [Crassostrea gigas]	4 IPR001024;PLAT/LH2 domain IPR002859;PKD/REJ-like domain IPR013122;Polycystin cation channel, PKD1/PKD2 IPR036392;PLAT/LH2 domain superfamily
CGIg23681	C.angulata	sp|Q9WU78|PDC6I_MOUSE Programmed cell death 6-interacting protein OS=Mus musculus OX=10090 GN=Pdcd6ip PE=1 SV=3	XP_011426631.2 programmed cell death 6-interacting protein isoform X3 [Crassostrea gigas]	3 IPR004328;BRO1 domain IPR025304;ALIX V-shaped domain IPR045251;Vacuolar protein-sorting protein Bro1-like
CGIg23708	C.angulata	sp|Q95WY5|MALT_CULPI Alpha-glucosidase OS=Culex pipiens OX=7175 GN=CPM1 PE=1 SV=1	XP_011420485.2 neutral and basic amino acid transport protein rBAT isoform X2 [Crassostrea gigas]	3 IPR006047;Glycosyl hydrolase, family 13, catalytic domain IPR017853;Glycoside hydrolase superfamily IPR031984;Solute carrier family 3 member 2, N-terminal domain
CGIg23709	C.angulata	.	XP_011420492.2 uncharacterized protein LOC105323193 [Crassostrea gigas]	1 IPR000315;B-box-type zinc finger
CGIg23710	C.angulata	sp|P34897|GLYM_HUMAN Serine hydroxymethyltransferase, mitochondrial OS=Homo sapiens OX=9606 GN=SHMT2 PE=1 SV=3	XP_011420488.2 serine hydroxymethyltransferase, mitochondrial [Crassostrea gigas]	3 IPR001085;Serine hydroxymethyltransferase IPR015424;Pyridoxal phosphate-dependent transferase IPR039429;Serine hydroxymethyltransferase-like domain
CGIg23746	C.angulata	sp|O95786|DDX58_HUMAN Antiviral innate immune response receptor RIG-I OS=Homo sapiens OX=9606 GN=DDX58 PE=1 SV=2	XP_022304207.1 LOW QUALITY PROTEIN: probable ATP-dependent RNA helicase DDX58 [Crassostrea virginica]	5 IPR001650;Helicase, C-terminal IPR006935;Helicase/UvrB, N-terminal IPR021673;RIG-I-like receptor, C-terminal regulatory domain IPR027417;P-loop containing nucleoside triphosphate hydrolase IPR041204;RIG-I receptor, C-terminal
CGIg23747	C.angulata	.	XP_011446817.2 mucin-4-like isoform X1 [Crassostrea gigas]	1 IPR016187;C-type lectin fold
CGIg23850	C.angulata	.	XP_011443818.2 protein PFC0760c [Crassostrea gigas]	.
CGIg23851	C.angulata	sp|Q5TC84|OGRL1_HUMAN Opioid growth factor receptor-like protein 1 OS=Homo sapiens OX=9606 GN=OGFRL1 PE=2 SV=1	XP_011443807.2 opioid growth factor receptor-like protein 1 [Crassostrea gigas]	2 IPR006757;Opioid growth factor receptor (OGFr) conserved domain IPR039574;Opioid growth factor receptor
CGIg23854	C.angulata	.	.	.
CGIg23979	C.angulata	sp|V5NAL9|TLR4_PINIB Toll-like receptor 4 OS=Pinctada imbricata OX=66713 PE=2 SV=1	XP_034310217.1 toll-like receptor 4 [Crassostrea gigas]XP_034310281.1 toll-like receptor 4 [Crassostrea gigas]XP_034310346.1 toll-like receptor 4 [Crassostrea gigas]	4 IPR000157;Toll/interleukin-1 receptor homology (TIR) domain IPR001611;Leucine-rich repeat IPR017241;Toll-like receptor IPR035897;Toll/interleukin-1 receptor homology (TIR) domain superfamily
CGIg23980	C.angulata	sp|V5NAL9|TLR4_PINIB Toll-like receptor 4 OS=Pinctada imbricata OX=66713 PE=2 SV=1	XP_011440734.1 toll-like receptor 4 [Crassostrea gigas]	1 IPR001611;Leucine-rich repeat
CGIg24005	C.angulata	sp|Q80WR1|TSN18_MOUSE Tetraspanin-18 OS=Mus musculus OX=10090 GN=Tspan18 PE=2 SV=1	XP_034312819.1 tetraspanin-18 isoform X4 [Crassostrea gigas]XP_034312876.1 tetraspanin-18 isoform X4 [Crassostrea gigas]XP_034312925.1 tetraspanin-18 isoform X4 [Crassostrea gigas]XP_034312978.1 tetraspanin-18 isoform X4 [Crassostrea gigas]XP_034313021.1 tetraspanin-18 isoform X4 [Crassostrea gigas]	2 IPR008952;Tetraspanin, EC2 domain superfamily IPR018499;Tetraspanin/Peripherin
CGIg24070	C.angulata	.	XP_034313306.1 uncharacterized protein LOC105348775 [Crassostrea gigas]	1 IPR000276;G protein-coupled receptor, rhodopsin-like
CGIg24071	C.angulata	sp|Q19673|TYR3_CAEEL Putative tyrosinase-like protein tyr-3 OS=Caenorhabditis elegans OX=6239 GN=tyr-3 PE=3 SV=5	XP_034313320.1 tyrosinase-like protein 2 [Crassostrea gigas]	3 IPR002227;Tyrosinase copper-binding domain IPR008922;Di-copper centre-containing domain superfamily IPR015559;Tyrosinase-like
CGIg24080	C.angulata	sp|B3EWZ5|MLRP1_ACRMI MAM and LDL-receptor class A domain-containing protein 1 (Fragment) OS=Acropora millepora OX=45264 PE=1 SV=1	XP_034313473.1 MAM and LDL-receptor class A domain-containing protein 2 isoform X14 [Crassostrea gigas]	13 IPR000082;SEA domain IPR000859;CUB domain IPR000998;MAM domain IPR001190;SRCR domain IPR001254;Serine proteases, trypsin domain IPR002172;Low-density lipoprotein (LDL) receptor class A repeat IPR009003;Peptidase S1, PA clan IPR013320;Concanavalin A-like lectin/glucanase domain superfamily IPR035914;Spermadhesin, CUB domain superfamily IPR036055;LDL receptor-like superfamily IPR036364;SEA domai…
CGIg24081	C.angulata	.	XP_011431397.2 serine protease inhibitor Cvsi-2 [Crassostrea gigas]	.
CGIg24083	C.angulata	sp|Q32LE3|CETN1_BOVIN Centrin-1 OS=Bos taurus OX=9913 GN=CETN1 PE=2 SV=1	XP_011431427.1 caltractin-like [Crassostrea gigas]	3 IPR002048;EF-hand domain IPR011992;EF-hand domain pair IPR029527;Centrin-1
CGIg24084	C.angulata	sp|P53441|CATR_NAEGR Caltractin OS=Naegleria gruberi OX=5762 GN=CTN PE=2 SV=1	XP_034313522.1 caltractin-like isoform X1 [Crassostrea gigas]	3 IPR002048;EF-hand domain IPR011992;EF-hand domain pair IPR029527;Centrin-1
CGIg24127	C.angulata	.	XP_011454756.2 serine protease inhibitor Cvsi-2 [Crassostrea gigas]	.
CGIg24128	C.angulata	sp|B0BN95|HARB1_RAT Putative nuclease HARBI1 OS=Rattus norvegicus OX=10116 GN=Harbi1 PE=2 SV=1	XP_034334751.1 putative nuclease HARBI1 [Crassostrea gigas]	2 IPR027806;Harbinger transposase-derived nuclease domain IPR045249;Putative nuclease HARBI1-like
CGIg24129	C.angulata	.	XP_022314181.1 uncharacterized protein LOC111118803 [Crassostrea virginica]	.
CGIg24165	C.angulata	sp|Q92539|LPIN2_HUMAN Phosphatidate phosphatase LPIN2 OS=Homo sapiens OX=9606 GN=LPIN2 PE=1 SV=1	XP_019919770.2 phosphatidate phosphatase LPIN3 isoform X2 [Crassostrea gigas]	5 IPR007651;Lipin, N-terminal IPR013209;Lipin/Ned1/Smp2 (LNS2) IPR026058;LIPIN family IPR031703;Lipin, middle domain IPR036412;HAD-like superfamily
CGIg24549	C.angulata	sp|Q8IZL8|PELP1_HUMAN Proline-, glutamic acid- and leucine-rich protein 1 OS=Homo sapiens OX=9606 GN=PELP1 PE=1 SV=2	XP_034329605.1 proline-, glutamic acid- and leucine-rich protein 1 [Crassostrea gigas]	2 IPR012583;Pre-rRNA-processing protein RIX1, N-terminal IPR016024;Armadillo-type fold
CGIg24550	C.angulata	sp|Q9VUL9|FUCTA_DROME Glycoprotein 3-alpha-L-fucosyltransferase A OS=Drosophila melanogaster OX=7227 GN=FucTA PE=1 SV=2	XP_019928798.2 glycoprotein 3-alpha-L-fucosyltransferase A isoform X2 [Crassostrea gigas]XP_034329606.1 glycoprotein 3-alpha-L-fucosyltransferase A isoform X2 [Crassostrea gigas]XP_034329607.1 glycoprotein 3-alpha-L-fucosyltransferase A isoform X2 [Crassostrea gigas]	2 IPR001503;Glycosyl transferase family 10 IPR031481;Fucosyltransferase, N-terminal
CGIg24841	C.angulata	.	XP_034329428.1 uncharacterized protein LOC105319088 isoform X2 [Crassostrea gigas]	.
CGIg24842	C.angulata	.	XP_034329428.1 uncharacterized protein LOC105319088 isoform X2 [Crassostrea gigas]	.
CGIg24861	C.angulata	sp|B3EWZ3|CADN_ACRMI Coadhesin (Fragment) OS=Acropora millepora OX=45264 PE=1 SV=1	XP_034329439.1 SCO-spondin-like [Crassostrea gigas]	7 IPR000884;Thrombospondin type-1 (TSP1) repeat IPR001304;C-type lectin-like IPR002172;Low-density lipoprotein (LDL) receptor class A repeat IPR016187;C-type lectin fold IPR028499;Thrombospondin-1 IPR036055;LDL receptor-like superfamily IPR036383;Thrombospondin type-1 (TSP1) repeat superfamily
CGIg24862	C.angulata	sp|D3YXG0|HMCN1_MOUSE Hemicentin-1 OS=Mus musculus OX=10090 GN=Hmcn1 PE=1 SV=1	XP_034329448.1 uncharacterized protein LOC105340987 isoform X1 [Crassostrea gigas]	4 IPR000884;Thrombospondin type-1 (TSP1) repeat IPR002172;Low-density lipoprotein (LDL) receptor class A repeat IPR036055;LDL receptor-like superfamily IPR036383;Thrombospondin type-1 (TSP1) repeat superfamily
CGIg25265	C.angulata	.	XP_034329817.1 uncharacterized protein LOC105345058 [Crassostrea gigas]	1 IPR036179;Immunoglobulin-like domain superfamily
CGIg25266	C.angulata	.	XP_011432831.2 uncharacterized protein LOC105332089 [Crassostrea gigas]	2 IPR021862;Protein of unknown function DUF3472 IPR031712;Domain of unknown function DUF5077
CGIg25268	C.angulata	sp|Q11082|YT66_CAEEL Probable G-protein coupled receptor B0563.6 OS=Caenorhabditis elegans OX=6239 GN=B0563.6 PE=3 SV=2	XP_019923656.2 probable G-protein coupled receptor 139 [Crassostrea gigas]	1 IPR000276;G protein-coupled receptor, rhodopsin-like
CGIg25269	C.angulata	sp|Q9HCU4|CELR2_HUMAN Cadherin EGF LAG seven-pass G-type receptor 2 OS=Homo sapiens OX=9606 GN=CELSR2 PE=1 SV=1	XP_011430192.2 cadherin-23 [Crassostrea gigas]	2 IPR002126;Cadherin-like IPR015919;Cadherin-like superfamily
CGIg25270	C.angulata	sp|Q11082|YT66_CAEEL Probable G-protein coupled receptor B0563.6 OS=Caenorhabditis elegans OX=6239 GN=B0563.6 PE=3 SV=2	XP_034330495.1 FMRFamide receptor-like [Crassostrea gigas]	1 IPR000276;G protein-coupled receptor, rhodopsin-like
CGIg25271	C.angulata	.	XP_034329818.1 scavenger receptor class F member 2 [Crassostrea gigas]	.
CGIg25367	C.angulata	sp|A6QNP3|PPR3B_BOVIN Protein phosphatase 1 regulatory subunit 3B OS=Bos taurus OX=9913 GN=PPP1R3B PE=2 SV=1	XP_011444494.2 protein phosphatase 1 regulatory subunit 3B isoform X1 [Crassostrea gigas]	1 IPR005036;CBM21 (carbohydrate binding type-21) domain
CGIg25369	C.angulata	sp|Q1EHB3|ATS7_RAT A disintegrin and metalloproteinase with thrombospondin motifs 7 OS=Rattus norvegicus OX=10116 GN=Adamts7 PE=1 SV=1	XP_034329937.1 A disintegrin and metalloproteinase with thrombospondin motifs 18 isoform X1 [Crassostrea gigas]	1 IPR041645;ADAMTS, cysteine-rich domain 2
CGIg25370	C.angulata	sp|Q9VNM1|NPFR_DROME Neuropeptide F receptor OS=Drosophila melanogaster OX=7227 GN=NPFR PE=1 SV=3	XP_011444490.1 neuropeptide F receptor-like [Crassostrea gigas]	1 IPR000276;G protein-coupled receptor, rhodopsin-like
CGIg25437	C.angulata	sp|Q7LFX5|CHSTF_HUMAN Carbohydrate sulfotransferase 15 OS=Homo sapiens OX=9606 GN=CHST15 PE=1 SV=1	XP_011419687.2 carbohydrate sulfotransferase 15 [Crassostrea gigas]XP_011419688.2 carbohydrate sulfotransferase 15 [Crassostrea gigas]	2 IPR000863;Sulfotransferase domain IPR027417;P-loop containing nucleoside triphosphate hydrolase
CGIg25438	C.angulata	sp|Q8BG30|NELFA_MOUSE Negative elongation factor A OS=Mus musculus OX=10090 GN=Nelfa PE=1 SV=1	XP_034327523.1 negative elongation factor A [Crassostrea gigas]	.
CGIg25439	C.angulata	.	XP_022336274.1 uncharacterized protein LOC111132745 [Crassostrea virginica]	1 IPR027370;RING-type zinc-finger, LisH dimerisation motif
CGIg25451	C.angulata	sp|D3YXG0|HMCN1_MOUSE Hemicentin-1 OS=Mus musculus OX=10090 GN=Hmcn1 PE=1 SV=1	XP_022344312.1 SCO-spondin-like isoform X2 [Crassostrea virginica]	5 IPR000884;Thrombospondin type-1 (TSP1) repeat IPR002172;Low-density lipoprotein (LDL) receptor class A repeat IPR035234;IgGFc-binding protein, N-terminal IPR036055;LDL receptor-like superfamily IPR036383;Thrombospondin type-1 (TSP1) repeat superfamily
CGIg25452	C.angulata	sp|Q96RW7|HMCN1_HUMAN Hemicentin-1 OS=Homo sapiens OX=9606 GN=HMCN1 PE=1 SV=2	XP_034327535.1 uncharacterized protein LOC105323126 [Crassostrea gigas]	5 IPR000884;Thrombospondin type-1 (TSP1) repeat IPR002172;Low-density lipoprotein (LDL) receptor class A repeat IPR035234;IgGFc-binding protein, N-terminal IPR036055;LDL receptor-like superfamily IPR036383;Thrombospondin type-1 (TSP1) repeat superfamily
CGIg25529	C.angulata	.	XP_022288786.1 uncharacterized protein LOC111100905 [Crassostrea virginica]	.
CGIg25654	C.angulata	sp|P26258|TETN_CARPZ Tetranectin-like protein OS=Carcharhinus perezii OX=303935 PE=1 SV=1	XP_011428419.2 perlucin [Crassostrea gigas]	2 IPR001304;C-type lectin-like IPR016187;C-type lectin fold
CGIg25671	C.angulata	sp|N1NVB7|GCY6_CAEEL Receptor-type guanylate cyclase gcy-6 OS=Caenorhabditis elegans OX=6239 GN=gcy-6 PE=2 SV=1	XP_011415966.2 uncharacterized protein LOC105319932 [Crassostrea gigas]	4 IPR001054;Adenylyl cyclase class-3/4/guanylyl cyclase IPR011645;Haem NO binding associated IPR013587;Nitrate/nitrite sensing protein IPR029787;Nucleotide cyclase
CGIg25672	C.angulata	sp|P46197|ANPRB_BOVIN Atrial natriuretic peptide receptor 2 OS=Bos taurus OX=9913 GN=NPR2 PE=2 SV=1	XP_011415968.2 uncharacterized protein LOC105319933 [Crassostrea gigas]	4 IPR001054;Adenylyl cyclase class-3/4/guanylyl cyclase IPR011645;Haem NO binding associated IPR013587;Nitrate/nitrite sensing protein IPR029787;Nucleotide cyclase
CGIg25685	C.angulata	sp|Q7SIB3|CO4A2_BOVIN Collagen alpha-2(IV) chain (Fragment) OS=Bos taurus OX=9913 GN=COL4A2 PE=1 SV=1	XP_034330526.1 LOW QUALITY PROTEIN: collagen alpha-2(IV) chain [Crassostrea gigas]	3 IPR001442;Collagen IV, non-collagenous IPR008160;Collagen triple helix repeat IPR016187;C-type lectin fold
CGIg25686	C.angulata	sp|Q9VCA2|ORCT_DROME Organic cation transporter protein OS=Drosophila melanogaster OX=7227 GN=Orct PE=1 SV=1	XP_034328200.1 solute carrier family 22 member 4 [Crassostrea gigas]	2 IPR005828;Major facilitator, sugar transporter-like IPR036259;MFS transporter superfamily
CGIg25701	C.angulata	sp|Q9NX58|LYAR_HUMAN Cell growth-regulating nucleolar protein OS=Homo sapiens OX=9606 GN=LYAR PE=1 SV=3	XP_011418837.2 cell growth-regulating nucleolar protein [Crassostrea gigas]	3 IPR014898;Zinc finger, C2H2, LYAR-type IPR036236;Zinc finger C2H2 superfamily IPR039999;Cell growth-regulating nucleolar protein
CGIg25702	C.angulata	sp|Q96RW7|HMCN1_HUMAN Hemicentin-1 OS=Homo sapiens OX=9606 GN=HMCN1 PE=1 SV=2	XP_034328212.1 uncharacterized protein LOC105322023 [Crassostrea gigas]	5 IPR000884;Thrombospondin type-1 (TSP1) repeat IPR002172;Low-density lipoprotein (LDL) receptor class A repeat IPR035234;IgGFc-binding protein, N-terminal IPR036055;LDL receptor-like superfamily IPR036383;Thrombospondin type-1 (TSP1) repeat superfamily
CGIg25789	C.angulata	sp|Q19AE6|ACHA4_MUSPF Neuronal acetylcholine receptor subunit alpha-4 OS=Mustela putorius furo OX=9669 GN=CHRNA4 PE=2 SV=1	XP_011448925.2 acetylcholine receptor subunit beta [Crassostrea gigas]	5 IPR006029;Neurotransmitter-gated ion-channel transmembrane domain IPR006201;Neurotransmitter-gated ion-channel IPR006202;Neurotransmitter-gated ion-channel ligand-binding domain IPR036719;Neurotransmitter-gated ion-channel transmembrane domain superfamily IPR036734;Neurotransmitter-gated ion-channel ligand-binding domain superfamily
CGIg25790	C.angulata	sp|P09480|ACHA2_CHICK Neuronal acetylcholine receptor subunit alpha-2 OS=Gallus gallus OX=9031 GN=CHRNA2 PE=2 SV=1	XP_011448925.2 acetylcholine receptor subunit beta [Crassostrea gigas]	5 IPR006029;Neurotransmitter-gated ion-channel transmembrane domain IPR006201;Neurotransmitter-gated ion-channel IPR006202;Neurotransmitter-gated ion-channel ligand-binding domain IPR036719;Neurotransmitter-gated ion-channel transmembrane domain superfamily IPR036734;Neurotransmitter-gated ion-channel ligand-binding domain superfamily
CGIg25835	C.angulata	sp|E9Q236|MRP4_MOUSE ATP-binding cassette sub-family C member 4 OS=Mus musculus OX=10090 GN=Abcc4 PE=1 SV=1	XP_034328338.1 multidrug resistance-associated protein 4 isoform X1 [Crassostrea gigas]	5 IPR003439;ABC transporter-like, ATP-binding domain IPR011527;ABC transporter type 1, transmembrane domain IPR027417;P-loop containing nucleoside triphosphate hydrolase IPR030240;ATP-binding cassette sub-family C member 4 IPR036640;ABC transporter type 1, transmembrane domain superfamily
CGIg25849	C.angulata	sp|Q9TTQ9|GPR83_CANLF Probable G-protein coupled receptor 83 OS=Canis lupus familiaris OX=9615 GN=GPR83 PE=2 SV=1	XP_011424244.2 probable G-protein coupled receptor 83 isoform X1 [Crassostrea gigas]	1 IPR000276;G protein-coupled receptor, rhodopsin-like
CGIg25850	C.angulata	.	XP_011424246.2 uncharacterized protein LOC105326090 isoform X1 [Crassostrea gigas]XP_034328349.1 uncharacterized protein LOC105326090 isoform X1 [Crassostrea gigas]XP_034328350.1 uncharacterized protein LOC105326090 isoform X1 [Crassostrea gigas]XP_034328351.1 uncharacterized protein LOC105326090 isoform X1 [Crassostrea gigas]XP_034328352.1 uncharacterized protein LOC105326090 isoform X1 [Crassos…	1 IPR010281;Protein of unknown function DUF885
CGIg25851	C.angulata	.	XP_034328355.1 uncharacterized protein LOC105326091 isoform X1 [Crassostrea gigas]	1 IPR010281;Protein of unknown function DUF885
CGIg25937	C.angulata	sp|F4IA73|GSTUL_ARATH Glutathione S-transferase U21 OS=Arabidopsis thaliana OX=3702 GN=GSTU21 PE=3 SV=1	XP_011433950.2 glutathione S-transferase U19 [Crassostrea gigas]	4 IPR004045;Glutathione S-transferase, N-terminal IPR036249;Thioredoxin-like superfamily IPR036282;Glutathione S-transferase, C-terminal domain superfamily IPR041695;Glutathione S-transferase, C-terminal domain
CGIg25939	C.angulata	sp|Q9VW26|OAT_DROME Ornithine aminotransferase, mitochondrial OS=Drosophila melanogaster OX=7227 GN=Oat PE=2 SV=1	XP_011427320.2 ornithine aminotransferase, mitochondrial [Crassostrea gigas]XP_034328049.1 ornithine aminotransferase, mitochondrial [Crassostrea gigas]	2 IPR005814;Aminotransferase class-III IPR015424;Pyridoxal phosphate-dependent transferase
CGIg25946	C.angulata	.	XP_011435926.2 uncharacterized protein LOC105334250 [Crassostrea gigas]	2 IPR002048;EF-hand domain IPR011992;EF-hand domain pair
CGIg25989	C.angulata	.	XP_019919356.2 kappa-type opioid receptor [Crassostrea gigas]	1 IPR000276;G protein-coupled receptor, rhodopsin-like
CGIg25997	C.angulata	.	XP_034328469.1 uncharacterized protein LOC105341146 isoform X1 [Crassostrea gigas]	2 IPR006052;Tumour necrosis factor domain IPR008983;Tumour necrosis factor-like domain superfamily
CGIg26007	C.angulata	sp|Q92122|KPYM_XENLA Pyruvate kinase PKM OS=Xenopus laevis OX=8355 GN=pkm PE=2 SV=1	XP_011431107.2 pyruvate kinase PKM [Crassostrea gigas]	6 IPR001697;Pyruvate kinase IPR011037;Pyruvate kinase-like, insert domain superfamily IPR015793;Pyruvate kinase, barrel IPR015795;Pyruvate kinase, C-terminal IPR015813;Pyruvate/Phosphoenolpyruvate kinase-like domain superfamily IPR036918;Pyruvate kinase, C-terminal domain superfamily
CGIg26014	C.angulata	.	XP_011422598.2 uncharacterized protein LOC105324989 isoform X1 [Crassostrea gigas]	.
CGIg26015	C.angulata	sp|Q5H9F3|BCORL_HUMAN BCL-6 corepressor-like protein 1 OS=Homo sapiens OX=9606 GN=BCORL1 PE=1 SV=2	XP_011422602.2 uncharacterized protein LOC105324990 isoform X1 [Crassostrea gigas]XP_011422603.2 uncharacterized protein LOC105324990 isoform X1 [Crassostrea gigas]	2 IPR002110;Ankyrin repeat IPR036770;Ankyrin repeat-containing domain superfamily
CGIg26016	C.angulata	sp|B3EWZ3|CADN_ACRMI Coadhesin (Fragment) OS=Acropora millepora OX=45264 PE=1 SV=1	XP_011422608.2 IgGFc-binding protein [Crassostrea gigas]	5 IPR000884;Thrombospondin type-1 (TSP1) repeat IPR002172;Low-density lipoprotein (LDL) receptor class A repeat IPR035234;IgGFc-binding protein, N-terminal IPR036055;LDL receptor-like superfamily IPR036383;Thrombospondin type-1 (TSP1) repeat superfamily
CGIg26072	C.angulata	sp|Q0II76|GBRR2_BOVIN Gamma-aminobutyric acid receptor subunit rho-2 OS=Bos taurus OX=9913 GN=GABRR2 PE=2 SV=4	XP_034330349.1 gamma-aminobutyric acid receptor subunit beta-3 isoform X1 [Crassostrea gigas]XP_034330350.1 gamma-aminobutyric acid receptor subunit beta-3 isoform X1 [Crassostrea gigas]	4 IPR006201;Neurotransmitter-gated ion-channel IPR006202;Neurotransmitter-gated ion-channel ligand-binding domain IPR036719;Neurotransmitter-gated ion-channel transmembrane domain superfamily IPR036734;Neurotransmitter-gated ion-channel ligand-binding domain superfamily
CGIg26081	C.angulata	sp|Q6V0I7|FAT4_HUMAN Protocadherin Fat 4 OS=Homo sapiens OX=9606 GN=FAT4 PE=1 SV=2	XP_034330375.1 cadherin-23 [Crassostrea gigas]	2 IPR002126;Cadherin-like IPR015919;Cadherin-like superfamily
CGIg26176	C.angulata	sp|Q20929|DMSR1_CAEEL G-protein coupled receptor dmsr-1 OS=Caenorhabditis elegans OX=6239 GN=dmsr-1 PE=1 SV=1	XP_034328729.1 sex peptide receptor [Crassostrea gigas]XP_034328730.1 sex peptide receptor [Crassostrea gigas]XP_034328731.1 sex peptide receptor [Crassostrea gigas]	1 IPR019427;7TM GPCR, serpentine receptor class w (Srw)
CGIg26255	C.angulata	.	XP_011435225.1 uncharacterized protein LOC105333763 [Crassostrea gigas]	.
CGIg26256	C.angulata	sp|Q9R1A7|NR1I2_RAT Nuclear receptor subfamily 1 group I member 2 OS=Rattus norvegicus OX=10116 GN=Nr1i2 PE=2 SV=1	XP_034327427.1 nuclear hormone receptor HR96 isoform X1 [Crassostrea gigas]	2 IPR001628;Zinc finger, nuclear hormone receptor-type IPR035500;Nuclear hormone receptor-like domain superfamily
CGIg26276	C.angulata	.	XP_034327465.1 uncharacterized protein LOC105322232 isoform X1 [Crassostrea gigas]	1 IPR038875;Phospholipase A2, conodipine-like
CGIg26287	C.angulata	.	XP_019923053.2 E3 ubiquitin-protein ligase TRIM33 [Crassostrea gigas]	1 IPR027370;RING-type zinc-finger, LisH dimerisation motif
CGIg26362	C.angulata	sp|Q9H8V3|ECT2_HUMAN Protein ECT2 OS=Homo sapiens OX=9606 GN=ECT2 PE=1 SV=4	XP_034329296.1 protein ECT2 isoform X2 [Crassostrea gigas]	5 IPR000219;Dbl homology (DH) domain IPR001357;BRCT domain IPR026817;Guanine nucleotide exchange factor Ect2 IPR035899;Dbl homology (DH) domain superfamily IPR036420;BRCT domain superfamily
CGIg26363	C.angulata	sp|Q29R99|LIPT2_DANRE Putative lipoyltransferase 2, mitochondrial OS=Danio rerio OX=7955 GN=lipt2 PE=2 SV=1	XP_034329319.1 putative lipoyltransferase 2, mitochondrial [Crassostrea gigas]XP_034329320.1 putative lipoyltransferase 2, mitochondrial [Crassostrea gigas]	2 IPR000544;Octanoyltransferase IPR045864;Class II Aminoacyl-tRNA synthetase/Biotinyl protein ligase (BPL) and lipoyl protein ligase (LPL)
CGIg26364	C.angulata	sp|Q8CC70|CF300_MOUSE Cilia- and flagella-associated protein 300 OS=Mus musculus OX=10090 GN=Cfap300 PE=2 SV=1	XP_034329317.1 cilia- and flagella-associated protein 300-like [Crassostrea gigas]	1 IPR029416;Cilia- and flagella-associated protein 300
CGIg26368	C.angulata	.	XP_034329310.1 protein SSUH2 homolog [Crassostrea gigas]	.
CGIg26547	C.angulata	sp|Q9Y2G3|AT11B_HUMAN Phospholipid-transporting ATPase IF OS=Homo sapiens OX=9606 GN=ATP11B PE=1 SV=2	XP_034330065.1 probable phospholipid-transporting ATPase IF isoform X2 [Crassostrea gigas]XP_034330066.1 probable phospholipid-transporting ATPase IF isoform X2 [Crassostrea gigas]	6 IPR008250;P-type ATPase, A domain superfamily IPR023298;P-type ATPase, transmembrane domain superfamily IPR023299;P-type ATPase, cytoplasmic domain N IPR032630;P-type ATPase, C-terminal IPR032631;P-type ATPase, N-terminal IPR036412;HAD-like superfamily
CGIg26556	C.angulata	sp|Q9BZK7|TBL1R_HUMAN F-box-like/WD repeat-containing protein TBL1XR1 OS=Homo sapiens OX=9606 GN=TBL1XR1 PE=1 SV=1	XP_011434775.1 LOW QUALITY PROTEIN: F-box-like/WD repeat-containing protein TBL1XR1 [Crassostrea gigas]	5 IPR001680;WD40 repeat IPR006594;LIS1 homology motif IPR024977;Anaphase-promoting complex subunit 4, WD40 domain IPR036322;WD40-repeat-containing domain superfamily IPR045183;F-box-like/WD repeat-containing protein Ebi-like
CGIg26559	C.angulata	sp|E9PUQ8|DGKD_MOUSE Diacylglycerol kinase delta OS=Mus musculus OX=10090 GN=Dgkd PE=1 SV=1	XP_034330092.1 LOW QUALITY PROTEIN: diacylglycerol kinase delta [Crassostrea gigas]	9 IPR000756;Diacylglycerol kinase, accessory domain IPR001206;Diacylglycerol kinase, catalytic domain IPR001660;Sterile alpha motif domain IPR001849;Pleckstrin homology domain IPR002219;Protein kinase C-like, phorbol ester/diacylglycerol-binding domain IPR013761;Sterile alpha motif/pointed domain superfamily IPR016064;NAD kinase/diacylglycerol kinase-like domain superfamily IPR037607;Diacylglycer…
CGIg26706	C.angulata	sp|P54131|ACHA7_BOVIN Neuronal acetylcholine receptor subunit alpha-7 OS=Bos taurus OX=9913 GN=CHRNA7 PE=1 SV=1	XP_034328952.1 acetylcholine receptor subunit beta-like 1 [Crassostrea gigas]	5 IPR006029;Neurotransmitter-gated ion-channel transmembrane domain IPR006201;Neurotransmitter-gated ion-channel IPR006202;Neurotransmitter-gated ion-channel ligand-binding domain IPR036719;Neurotransmitter-gated ion-channel transmembrane domain superfamily IPR036734;Neurotransmitter-gated ion-channel ligand-binding domain superfamily
CGIg26763	C.angulata	.	XP_034327693.1 uncharacterized protein LOC105339305 isoform X2 [Crassostrea gigas]	.
CGIg26775	C.angulata	sp|Q9GL27|TBXT_CANLF T-box transcription factor T OS=Canis lupus familiaris OX=9615 GN=TBXT PE=2 SV=1	XP_034327720.1 T-box transcription factor TBX20 isoform X1 [Crassostrea gigas]	3 IPR001699;T-box transcription factor IPR008967;p53-like transcription factor, DNA-binding IPR046360;T-box transcription factor, DNA-binding domain
CGIg26776	C.angulata	sp|Q9QXA6|BAT1_MOUSE b(0,+)-type amino acid transporter 1 OS=Mus musculus OX=10090 GN=Slc7a9 PE=1 SV=1	XP_022343830.1 b(0,+)-type amino acid transporter 1-like [Crassostrea virginica]	1 IPR002293;Amino acid/polyamine transporter I
CGIg26778	C.angulata	sp|P41900|T2FB_DROME General transcription factor IIF subunit 2 OS=Drosophila melanogaster OX=7227 GN=TfIIFbeta PE=2 SV=2	XP_011433679.2 general transcription factor IIF subunit 2 [Crassostrea gigas]	5 IPR003196;Transcription initiation factor IIF, beta subunit IPR011039;Transcription Factor IIF, Rap30/Rap74, interaction IPR036390;Winged helix DNA-binding domain superfamily IPR040450;TFIIF beta subunit, HTH domain IPR040504;TFIIF, beta subunit, N-terminal
CGIg26779	C.angulata	.	XP_011433677.1 profilin [Crassostrea gigas]	2 IPR005455;Profilin IPR036140;Profilin superfamily
CGIg26863	C.angulata	sp|Q9VC61|CRERF_DROME Protein CREBRF homolog OS=Drosophila melanogaster OX=7227 GN=REPTOR PE=1 SV=2	XP_011419789.2 LOW QUALITY PROTEIN: protein CREBRF homolog [Crassostrea gigas]	1 IPR039165;CREB3 regulatory factor
CGIg26870	C.angulata	sp|Q62302|TX261_MOUSE Protein TEX261 OS=Mus musculus OX=10090 GN=Tex261 PE=2 SV=1	XP_011454537.2 protein TEX261 [Crassostrea gigas]	1 IPR007277;Svp26/Tex261
CGIg27033	C.angulata	.	XP_034310460.1 flocculation protein FLO11-like [Crassostrea gigas]	.
CGIg27043	C.angulata	sp|O34309|PPS_BACSU Putative phosphoenolpyruvate synthase OS=Bacillus subtilis (strain 168) OX=224308 GN=pps PE=3 SV=1	XP_034309929.1 putative phosphoenolpyruvate synthase [Crassostrea gigas]	3 IPR002192;Pyruvate phosphate dikinase, AMP/ATP-binding IPR008279;PEP-utilising enzyme, mobile domain IPR036637;Phosphohistidine domain superfamily
CGIg27152	C.angulata	.	XP_011448416.1 protein PLANT CADMIUM RESISTANCE 3 isoform X2 [Crassostrea gigas]	1 IPR006461;PLAC8 motif-containing protein
CGIg27179	C.angulata	.	XP_034317595.1 isatin hydrolase-like [Crassostrea gigas]	2 IPR007325;Kynurenine formamidase/cyclase-like IPR037175;Kynurenine formamidase superfamily
CGIg27180	C.angulata	.	XP_034317595.1 isatin hydrolase-like [Crassostrea gigas]	2 IPR007325;Kynurenine formamidase/cyclase-like IPR037175;Kynurenine formamidase superfamily
CGIg27181	C.angulata	.	XP_034317595.1 isatin hydrolase-like [Crassostrea gigas]	2 IPR007325;Kynurenine formamidase/cyclase-like IPR037175;Kynurenine formamidase superfamily
CGIg27281	C.angulata	sp|Q9SMR4|RAH1C_ARATH Ras-related protein RABH1c OS=Arabidopsis thaliana OX=3702 GN=RABH1C PE=1 SV=1	XP_011423468.2 GTP-binding protein Di-Ras1 [Crassostrea gigas]	3 IPR001806;Small GTPase IPR020849;Small GTPase, Ras-type IPR027417;P-loop containing nucleoside triphosphate hydrolase
CGIg27282	C.angulata	.	XP_011423469.2 uncharacterized protein LOC105325549 [Crassostrea gigas]	.
CGIg27287	C.angulata	.	XP_034310115.1 cadherin EGF LAG seven-pass G-type receptor 2 [Crassostrea gigas]	1 IPR015919;Cadherin-like superfamily
CGIg27288	C.angulata	.	XP_022308299.1 adrenocorticotropic hormone receptor-like [Crassostrea virginica]	1 IPR000276;G protein-coupled receptor, rhodopsin-like
CGIg27546	C.angulata	.	XP_011411983.2 location of vulva defective 1 [Crassostrea gigas]	.
CGIg27602	C.angulata	sp|Q91V45|KISSR_MOUSE KiSS-1 receptor OS=Mus musculus OX=10090 GN=Kiss1r PE=1 SV=1	XP_034308758.1 kiSS-1 receptor isoform X1 [Crassostrea gigas]	1 IPR000276;G protein-coupled receptor, rhodopsin-like
CGIg27603	C.angulata	.	XP_022303987.1 uncharacterized protein LOC111111349 [Crassostrea virginica]	1 IPR000315;B-box-type zinc finger
CGIg27626	C.angulata	.	XP_034308482.1 zinc finger MYM-type protein 1-like [Crassostrea gigas]	3 IPR008906;HAT, C-terminal dimerisation domain IPR012337;Ribonuclease H-like superfamily IPR025398;Domain of unknown function DUF4371
CGIg27627	C.angulata	sp|P83088|FUCTC_DROME Alpha-(1,3)-fucosyltransferase C OS=Drosophila melanogaster OX=7227 GN=FucTC PE=2 SV=4	XP_034308808.1 alpha-(1,3)-fucosyltransferase C-like isoform X2 [Crassostrea gigas]	2 IPR001503;Glycosyl transferase family 10 IPR031481;Fucosyltransferase, N-terminal
CGIg27629	C.angulata	.	XP_011452364.1 low-density lipoprotein receptor-related protein 1B [Crassostrea gigas]	.
CGIg27630	C.angulata	.	XP_011452376.2 uncharacterized protein LOC105345780 [Crassostrea gigas]	1 IPR026842;Glycoprotein-N-acetylgalactosamine 3-beta-galactosyltransferase 1
CGIg27985	C.angulata	sp|Q5USV7|GDF8_AEPME Growth/differentiation factor 8 OS=Aepyceros melampus OX=9897 GN=MSTN PE=2 SV=1	XP_011439881.3 uncharacterized protein LOC105337024 [Crassostrea gigas]	5 IPR001111;TGF-beta, propeptide IPR001839;Transforming growth factor-beta, C-terminal IPR015615;Transforming growth factor-beta-related IPR015616;Growth/differentiation factor 8 IPR029034;Cystine-knot cytokine
CGIg27986	C.angulata	sp|Q98TB4|GDF8_OREMO Growth/differentiation factor 8 OS=Oreochromis mossambicus OX=8127 GN=gdf-8 PE=2 SV=1	XP_011439881.3 uncharacterized protein LOC105337024 [Crassostrea gigas]	5 IPR001111;TGF-beta, propeptide IPR001839;Transforming growth factor-beta, C-terminal IPR015615;Transforming growth factor-beta-related IPR015616;Growth/differentiation factor 8 IPR029034;Cystine-knot cytokine
CGIg28081	C.angulata	sp|P13612|ITA4_HUMAN Integrin alpha-4 OS=Homo sapiens OX=9606 GN=ITGA4 PE=1 SV=3	XP_034309141.1 integrin alpha-4 [Crassostrea gigas]	4 IPR013517;FG-GAP repeat IPR013649;Integrin alpha-2 IPR028994;Integrin alpha, N-terminal IPR032695;Integrin domain superfamily
CGIg28082	C.angulata	sp|P68362|TBA1A_CRIGR Tubulin alpha-1A chain OS=Cricetulus griseus OX=10029 GN=TUBA1A PE=2 SV=1	XP_034309143.1 tubulin alpha-1A chain [Crassostrea gigas]	5 IPR000217;Tubulin IPR003008;Tubulin/FtsZ, GTPase domain IPR008280;Tubulin/FtsZ, C-terminal IPR018316;Tubulin/FtsZ, 2-layer sandwich domain IPR036525;Tubulin/FtsZ, GTPase domain superfamily
CGIg28083	C.angulata	sp|P68362|TBA1A_CRIGR Tubulin alpha-1A chain OS=Cricetulus griseus OX=10029 GN=TUBA1A PE=2 SV=1	XP_034309145.1 tubulin alpha-1A chain-like isoform X1 [Crassostrea gigas]	5 IPR000217;Tubulin IPR003008;Tubulin/FtsZ, GTPase domain IPR008280;Tubulin/FtsZ, C-terminal IPR018316;Tubulin/FtsZ, 2-layer sandwich domain IPR036525;Tubulin/FtsZ, GTPase domain superfamily
CGIg28112	C.angulata	.	XP_034309189.1 uncharacterized protein LOC117683635 [Crassostrea gigas]	.
CGIg28276	C.angulata	sp|Q6AYA5|T106B_RAT Transmembrane protein 106B OS=Rattus norvegicus OX=10116 GN=Tmem106b PE=1 SV=1	XP_011453828.2 transmembrane protein 106B isoform X1 [Crassostrea gigas]XP_034309883.1 transmembrane protein 106B isoform X1 [Crassostrea gigas]	1 IPR009790;Transmembrane protein 106
CGIg28277	C.angulata	.	XP_019922025.2 uncharacterized protein LOC109618533 [Crassostrea gigas]	.
CGIg28293	C.angulata	.	XP_011439797.2 superoxide dismutase [Cu-Zn] [Crassostrea gigas]	3 IPR001424;Superoxide dismutase, copper/zinc binding domain IPR024134;Superoxide dismutase (Cu/Zn) / superoxide dismutase copper chaperone IPR036423;Superoxide dismutase-like, copper/zinc binding domain superfamily
CGIg28294	C.angulata	.	XP_011414395.1 extracellular superoxide dismutase [Cu-Zn] [Crassostrea gigas]	3 IPR001424;Superoxide dismutase, copper/zinc binding domain IPR024134;Superoxide dismutase (Cu/Zn) / superoxide dismutase copper chaperone IPR036423;Superoxide dismutase-like, copper/zinc binding domain superfamily
CGIg28295	C.angulata	sp|Q7JR71|SODE_DROME Extracellular superoxide dismutase [Cu-Zn] OS=Drosophila melanogaster OX=7227 GN=Sod3 PE=1 SV=1	XP_011414396.2 uncharacterized protein LOC105318810 [Crassostrea gigas]	3 IPR001424;Superoxide dismutase, copper/zinc binding domain IPR024134;Superoxide dismutase (Cu/Zn) / superoxide dismutase copper chaperone IPR036423;Superoxide dismutase-like, copper/zinc binding domain superfamily
CGIg28296	C.angulata	.	XP_011414398.2 zonadhesin [Crassostrea gigas]	.
CGIg28297	C.angulata	.	XP_011436330.2 uncharacterized protein LOC105334533 isoform X1 [Crassostrea gigas]	1 IPR017943;Bactericidal permeability-increasing protein, alpha/beta domain superfamily
CGIg28322	C.angulata	sp|Q8C172|CERS6_MOUSE Ceramide synthase 6 OS=Mus musculus OX=10090 GN=Cers6 PE=1 SV=1	XP_034309916.1 ceramide synthase 6-like isoform X5 [Crassostrea gigas]	4 IPR001356;Homeobox domain IPR006634;TRAM/LAG1/CLN8 homology domain IPR009057;Homeobox-like domain superfamily IPR016439;Sphingosine N-acyltransferase Lag1/Lac1-like
CGIg00459	C.gigas	.	XP_022338898.1 uncharacterized protein LOC111134288 isoform X3 [Crassostrea virginica]	.
CGIg00485	C.gigas	sp|Q2EY13|PRTGB_DANRE Protogenin B (Fragment) OS=Danio rerio OX=7955 GN=prtgb PE=2 SV=1	XP_011455893.2 protogenin B [Crassostrea gigas]	4 IPR003961;Fibronectin type III IPR013098;Immunoglobulin I-set IPR036116;Fibronectin type III superfamily IPR036179;Immunoglobulin-like domain superfamily
CGIg00538	C.gigas	.	XP_034321574.1 shematrin-like protein 2 [Crassostrea gigas]	.
CGIg00573	C.gigas	.	.	.
CGIg00574	C.gigas	.	.	.
CGIg00602	C.gigas	sp|Q708S3|ASI4B_DANRE Acid-sensing ion channel 4-B OS=Danio rerio OX=7955 GN=asic4b PE=2 SV=1	XP_034322239.1 acid-sensing ion channel 4-B [Crassostrea gigas]	1 IPR001873;Epithelial sodium channel
CGIg01026	C.gigas	.	XP_034321534.1 pheromone-processing carboxypeptidase KEX1-like [Crassostrea gigas]	.
CGIg02760	C.gigas	.	XP_034334204.1 uncharacterized protein LOC117691704 [Crassostrea gigas]	1 IPR022041;Farnesoic acid O-methyl transferase
CGIg03607	C.gigas	.	XP_011425313.2 perlucin-like protein [Crassostrea gigas]	2 IPR001304;C-type lectin-like IPR016187;C-type lectin fold
CGIg04150	C.gigas	sp|Q09YN7|CAV2_RABIT Caveolin-2 OS=Oryctolagus cuniculus OX=9986 GN=CAV2 PE=3 SV=1	XP_034331984.1 caveolin-3-like [Crassostrea gigas]	1 IPR001612;Caveolin
CGIg04566	C.gigas	.	XP_011433833.2 uncharacterized threonine-rich GPI-anchored glycoprotein PJ4664.02 [Crassostrea gigas]	.
CGIg04567	C.gigas	sp|Q9VCA2|ORCT_DROME Organic cation transporter protein OS=Drosophila melanogaster OX=7227 GN=Orct PE=1 SV=1	XP_011433834.2 organic cation transporter protein-like [Crassostrea gigas]	2 IPR005828;Major facilitator, sugar transporter-like IPR036259;MFS transporter superfamily
CGIg04790	C.gigas	sp|Q3U9N9|MOT10_MOUSE Monocarboxylate transporter 10 OS=Mus musculus OX=10090 GN=Slc16a10 PE=1 SV=1	XP_011430944.2 monocarboxylate transporter 12 [Crassostrea gigas]	2 IPR011701;Major facilitator superfamily IPR036259;MFS transporter superfamily
CGIg04791	C.gigas	.	XP_034331326.1 uncharacterized protein LOC117690764 [Crassostrea gigas]	2 IPR001820;Protease inhibitor I35 (TIMP) IPR008993;Tissue inhibitor of metalloproteinases-like, OB-fold
CGIg04792	C.gigas	.	XP_011430963.2 uncharacterized protein LOC105330760 [Crassostrea gigas]	2 IPR001820;Protease inhibitor I35 (TIMP) IPR008993;Tissue inhibitor of metalloproteinases-like, OB-fold
CGIg04793	C.gigas	.	XP_034332175.1 uncharacterized protein LOC117691083 [Crassostrea gigas]	1 IPR042838;Uncharacterized protein KIAA1958
CGIg04892	C.gigas	sp|E9Q8T7|DYH1_MOUSE Dynein axonemal heavy chain 1 OS=Mus musculus OX=10090 GN=Dnah1 PE=1 SV=1	XP_034334098.1 LOW QUALITY PROTEIN: dynein heavy chain 1, axonemal [Crassostrea gigas]	11 IPR004273;Dynein heavy chain region D6 P-loop domain IPR013602;Dynein heavy chain, linker IPR024317;Dynein heavy chain, AAA module D4 IPR024743;Dynein heavy chain, coiled coil stalk IPR027417;P-loop containing nucleoside triphosphate hydrolase IPR035699;Dynein heavy chain, hydrolytic ATP-binding dynein motor region IPR035706;Dynein heavy chain, ATP-binding dynein motor region IPR041228;Dynein …
CGIg04957	C.gigas	sp|Q9VZD5|RT06_DROME Probable 28S ribosomal protein S6, mitochondrial OS=Drosophila melanogaster OX=7227 GN=mRpS6 PE=2 SV=1	XP_011421218.2 probable 28S ribosomal protein S6, mitochondrial [Crassostrea gigas]	2 IPR000529;Ribosomal protein S6 IPR035980;Ribosomal protein S6 superfamily
CGIg04958	C.gigas	sp|Q24439|ATPO_DROME ATP synthase subunit O, mitochondrial OS=Drosophila melanogaster OX=7227 GN=ATPsynO PE=2 SV=2	XP_011421219.1 ATP synthase subunit O, mitochondrial [Crassostrea gigas]	2 IPR000711;ATPase, OSCP/delta subunit IPR026015;F1F0 ATP synthase OSCP/delta subunit, N-terminal domain superfamily
CGIg05435	C.gigas	.	XP_034301800.1 uncharacterized protein LOC117681437 [Crassostrea gigas]	1 IPR035234;IgGFc-binding protein, N-terminal
CGIg05436	C.gigas	.	XP_011451308.2 IgGFc-binding protein [Crassostrea gigas]	1 IPR035234;IgGFc-binding protein, N-terminal
CGIg05449	C.gigas	sp|Q80ZA4|PKHL1_MOUSE Fibrocystin-L OS=Mus musculus OX=10090 GN=Pkhd1l1 PE=1 SV=1	XP_011426062.2 fibrocystin-L isoform X2 [Crassostrea gigas]	4 IPR002909;IPT domain IPR011050;Pectin lyase fold/virulence factor IPR014756;Immunoglobulin E-set IPR019316;G8 domain
CGIg05505	C.gigas	sp|P07314|GGT1_RAT Glutathione hydrolase 1 proenzyme OS=Rattus norvegicus OX=10116 GN=Ggt1 PE=1 SV=4	XP_019926710.2 glutathione hydrolase 1 proenzyme isoform X1 [Crassostrea gigas]	2 IPR000101;Gamma-glutamyltranspeptidase IPR029055;Nucleophile aminohydrolases, N-terminal
CGIg05582	C.gigas	sp|Q90744|NAGAB_CHICK Alpha-N-acetylgalactosaminidase OS=Gallus gallus OX=9031 GN=NAGA PE=1 SV=1	XP_011443280.2 alpha-N-acetylgalactosaminidase isoform X2 [Crassostrea gigas]XP_011443282.2 alpha-N-acetylgalactosaminidase isoform X2 [Crassostrea gigas]	3 IPR002241;Glycoside hydrolase, family 27 IPR017853;Glycoside hydrolase superfamily IPR035373;Alpha galactosidase A, C-terminal beta-sandwich domain
CGIg05584	C.gigas	.	XP_034304167.1 hemicentin-2 isoform X3 [Crassostrea gigas]XP_034304168.1 hemicentin-2 isoform X4 [Crassostrea gigas]	3 IPR013162;CD80-like, immunoglobulin C2-set IPR036179;Immunoglobulin-like domain superfamily IPR043204;Basigin-like
CGIg05586	C.gigas	sp|A5A4L1|GHSR_MUSPF Growth hormone secretagogue receptor type 1 OS=Mustela putorius furo OX=9669 GN=GHSR PE=2 SV=1	XP_011453155.2 growth hormone secretagogue receptor type 1 [Crassostrea gigas]	1 IPR000276;G protein-coupled receptor, rhodopsin-like
CGIg05721	C.gigas	sp|P83093|STIM2_MOUSE Stromal interaction molecule 2 OS=Mus musculus OX=10090 GN=Stim2 PE=1 SV=2	XP_011439186.2 stromal interaction molecule 1 isoform X2 [Crassostrea gigas]	4 IPR001660;Sterile alpha motif domain IPR013761;Sterile alpha motif/pointed domain superfamily IPR032393;Stromal interaction molecule, Orai1-activating region IPR037608;Stromal interaction molecule
CGIg05739	C.gigas	sp|Q8BNA6|FAT3_MOUSE Protocadherin Fat 3 OS=Mus musculus OX=10090 GN=Fat3 PE=1 SV=2	XP_034303260.1 protocadherin Fat 1-like isoform X1 [Crassostrea gigas]	2 IPR002126;Cadherin-like IPR015919;Cadherin-like superfamily
CGIg05740	C.gigas	sp|Q9CYL5|GAPR1_MOUSE Golgi-associated plant pathogenesis-related protein 1 OS=Mus musculus OX=10090 GN=Glipr2 PE=1 SV=3	XP_034303262.1 cell wall protein PRY3 isoform X1 [Crassostrea gigas]XP_034303263.1 cell wall protein PRY3 isoform X1 [Crassostrea gigas]	4 IPR001283;Cysteine-rich secretory protein-related IPR014044;CAP domain IPR034113;Golgi-associated plant pathogenesis-related protein 1, SCP domain IPR035940;CAP superfamily
CGIg05854	C.gigas	.	XP_034333383.1 uncharacterized protein LOC105346058 isoform X2 [Crassostrea gigas]	.
CGIg05855	C.gigas	sp|B8V7S0|CPP1_ACRMI CUB and peptidase domain-containing protein 1 (Fragment) OS=Acropora millepora OX=45264 PE=1 SV=1	XP_034299720.1 chymotrypsin-like elastase family member 1 isoform X2 [Crassostrea gigas]	2 IPR001254;Serine proteases, trypsin domain IPR009003;Peptidase S1, PA clan
CGIg05856	C.gigas	sp|Q08D64|ABCB6_XENTR ATP-binding cassette sub-family B member 6 OS=Xenopus tropicalis OX=8364 GN=abcb6 PE=2 SV=1	XP_011427997.2 ATP-binding cassette sub-family B member 6, mitochondrial [Crassostrea gigas]	6 IPR003439;ABC transporter-like, ATP-binding domain IPR011527;ABC transporter type 1, transmembrane domain IPR027417;P-loop containing nucleoside triphosphate hydrolase IPR032410;Mitochondrial ABC-transporter, N-terminal five TM domain IPR036640;ABC transporter type 1, transmembrane domain superfamily IPR039421;Type 1 protein exporter
CGIg06644	C.gigas	.	.	.
CGIg06645	C.gigas	.	XP_011422013.2 uncharacterized protein LOC105324595 [Crassostrea gigas]	2 IPR002048;EF-hand domain IPR011992;EF-hand domain pair
CGIg06677	C.gigas	sp|Q9V477|TOLL8_DROME Toll-like receptor Tollo OS=Drosophila melanogaster OX=7227 GN=Tollo PE=1 SV=1	XP_034300064.1 toll-like receptor 6 [Crassostrea gigas]	3 IPR000157;Toll/interleukin-1 receptor homology (TIR) domain IPR017241;Toll-like receptor IPR035897;Toll/interleukin-1 receptor homology (TIR) domain superfamily
CGIg06910	C.gigas	sp|Q66I24|ASSY_DANRE Argininosuccinate synthase OS=Danio rerio OX=7955 GN=ass1 PE=2 SV=1	XP_034301726.1 argininosuccinate synthase [Crassostrea gigas]XP_034301727.1 argininosuccinate synthase [Crassostrea gigas]XP_034301728.1 argininosuccinate synthase [Crassostrea gigas]	3 IPR001518;Argininosuccinate synthase IPR023434;Argininosuccinate synthase, type 1 subfamily IPR024074;Argininosuccinate synthetase, catalytic/multimerisation domain body
CGIg06925	C.gigas	sp|Q6P4S6|SIK3_MOUSE Serine/threonine-protein kinase SIK3 OS=Mus musculus OX=10090 GN=Sik3 PE=1 SV=4	XP_034301748.1 serine/threonine-protein kinase SIK3-like isoform X1 [Crassostrea gigas]	4 IPR000719;Protein kinase domain IPR011009;Protein kinase-like domain superfamily IPR028375;KA1 domain/Ssp2, C-terminal IPR034672;Salt-Inducible kinase, catalytic domain
CGIg06988	C.gigas	.	XP_034302799.1 uncharacterized protein LOC105322821 isoform X2 [Crassostrea gigas]	.
CGIg07089	C.gigas	sp|Q75WE7|VWA5A_RAT von Willebrand factor A domain-containing protein 5A OS=Rattus norvegicus OX=10116 GN=Vwa5a PE=2 SV=1	XP_034300575.1 uncharacterized protein LOC105332967 [Crassostrea gigas]	2 IPR013694;VIT domain IPR036179;Immunoglobulin-like domain superfamily
CGIg07230	C.gigas	sp|Q9VCZ3|OCTB1_DROME Octopamine receptor beta-1R OS=Drosophila melanogaster OX=7227 GN=Octbeta1R PE=2 SV=1	XP_022320584.1 lysophosphatidic acid receptor 3-like isoform X2 [Crassostrea virginica]	1 IPR000276;G protein-coupled receptor, rhodopsin-like
CGIg07456	C.gigas	sp|Q8CFH6|SIK2_MOUSE Serine/threonine-protein kinase SIK2 OS=Mus musculus OX=10090 GN=Sik2 PE=1 SV=1	XP_011417791.2 serine/threonine-protein kinase SIK2 [Crassostrea gigas]	3 IPR000719;Protein kinase domain IPR011009;Protein kinase-like domain superfamily IPR034672;Salt-Inducible kinase, catalytic domain
CGIg07483	C.gigas	sp|Q08B22|ALG11_XENLA GDP-Man:Man(3)GlcNAc(2)-PP-Dol alpha-1,2-mannosyltransferase OS=Xenopus laevis OX=8355 GN=alg11 PE=2 SV=2	XP_011421742.2 GDP-Man:Man(3)GlcNAc(2)-PP-Dol alpha-1,2-mannosyltransferase [Crassostrea gigas]	3 IPR001296;Glycosyl transferase, family 1 IPR031814;ALG11 mannosyltransferase, N-terminal IPR038013;ALG11 mannosyltransferase
CGIg07538	C.gigas	.	XP_034299457.1 histone-lysine N-methyltransferase PRDM9-like [Crassostrea gigas]	1 IPR046341;SET domain superfamily
CGIg07564	C.gigas	.	XP_034302067.1 collagen alpha-1(I) chain [Crassostrea gigas]	1 IPR008160;Collagen triple helix repeat
CGIg07621	C.gigas	sp|P27169|PON1_HUMAN Serum paraoxonase/arylesterase 1 OS=Homo sapiens OX=9606 GN=PON1 PE=1 SV=3	XP_034302021.1 serum paraoxonase/arylesterase 1 isoform X1 [Crassostrea gigas]	1 IPR002640;Arylesterase
CGIg07653	C.gigas	sp|Q20191|NAS13_CAEEL Zinc metalloproteinase nas-13 OS=Caenorhabditis elegans OX=6239 GN=nas-13 PE=2 SV=5	XP_011415611.1 astacin-like [Crassostrea gigas]	4 IPR000998;MAM domain IPR001506;Peptidase M12A IPR013320;Concanavalin A-like lectin/glucanase domain superfamily IPR034035;Astacin-like metallopeptidase domain
CGIg07835	C.gigas	sp|Q9HAR2|AGRL3_HUMAN Adhesion G protein-coupled receptor L3 OS=Homo sapiens OX=9606 GN=ADGRL3 PE=1 SV=2	XP_011439225.3 uncharacterized protein LOC105336561 [Crassostrea gigas]XP_034302624.1 uncharacterized protein LOC105336561 [Crassostrea gigas]	3 IPR000203;GPS motif IPR000832;GPCR, family 2, secretin-like IPR016187;C-type lectin fold
CGIg08001	C.gigas	sp|Q9W391|KPBA_DROME Probable phosphorylase b kinase regulatory subunit alpha OS=Drosophila melanogaster OX=7227 GN=CG7766 PE=1 SV=2	XP_011449352.2 phosphorylase b kinase regulatory subunit alpha, liver isoform isoform X2 [Crassostrea gigas]	4 IPR008734;Phosphorylase kinase alpha/beta subunit IPR008928;Six-hairpin glycosidase superfamily IPR011613;GH15-like domain IPR045583;Phosphorylase b kinase regulatory subunit alpha/beta, C-terminal domain
CGIg08002	C.gigas	.	XP_011449364.2 uncharacterized protein LOC105343628 [Crassostrea gigas]	.
CGIg08056	C.gigas	sp|O49500|MBR2_ARATH E3 ubiquitin-protein ligase MBR2 OS=Arabidopsis thaliana OX=3702 GN=MBR2 PE=1 SV=1	XP_011442845.2 uncharacterized RING finger protein ECU07_0330 [Crassostrea gigas]XP_011442846.2 uncharacterized RING finger protein ECU07_0330 [Crassostrea gigas]	2 IPR001841;Zinc finger, RING-type IPR045191;E3 ubiquitin-protein ligase MBR1/2-like
CGIg08057	C.gigas	.	XP_011442847.2 uncharacterized protein LOC105339132 isoform X1 [Crassostrea gigas]	.
CGIg08061	C.gigas	sp|P46100|ATRX_HUMAN Transcriptional regulator ATRX OS=Homo sapiens OX=9606 GN=ATRX PE=1 SV=6	XP_011442854.2 transcriptional regulator ATRX isoform X1 [Crassostrea gigas]	6 IPR000330;SNF2, N-terminal IPR001650;Helicase, C-terminal IPR011011;Zinc finger, FYVE/PHD-type IPR027417;P-loop containing nucleoside triphosphate hydrolase IPR041430;ATRX, ADD domain IPR044574;ATPase ARIP4-like
CGIg08085	C.gigas	sp|Q5F415|TBC23_CHICK TBC1 domain family member 23 OS=Gallus gallus OX=9031 GN=TBC1D23 PE=2 SV=1	XP_011447450.2 TBC1 domain family member 23 isoform X1 [Crassostrea gigas]	6 IPR000195;Rab-GTPase-TBC domain IPR001763;Rhodanese-like domain IPR035969;Rab-GTPase-TBC domain superfamily IPR036873;Rhodanese-like domain superfamily IPR039755;TBC1 domain family member 23 IPR045799;TBC1 domain family member 23, C-terminal domain
CGIg08140	C.gigas	sp|P09480|ACHA2_CHICK Neuronal acetylcholine receptor subunit alpha-2 OS=Gallus gallus OX=9031 GN=CHRNA2 PE=2 SV=1	XP_011442772.2 acetylcholine receptor subunit beta [Crassostrea gigas]	5 IPR006029;Neurotransmitter-gated ion-channel transmembrane domain IPR006201;Neurotransmitter-gated ion-channel IPR006202;Neurotransmitter-gated ion-channel ligand-binding domain IPR036719;Neurotransmitter-gated ion-channel transmembrane domain superfamily IPR036734;Neurotransmitter-gated ion-channel ligand-binding domain superfamily
CGIg08246	C.gigas	sp|Q9D281|NXP20_MOUSE Protein Noxp20 OS=Mus musculus OX=10090 GN=Fam114a1 PE=1 SV=1	XP_011423011.2 protein FAM114A2-like [Crassostrea gigas]	2 IPR007998;Protein of unknown function DUF719 IPR016024;Armadillo-type fold
CGIg08247	C.gigas	sp|Q96NC0|ZMAT2_HUMAN Zinc finger matrin-type protein 2 OS=Homo sapiens OX=9606 GN=ZMAT2 PE=1 SV=1	XP_011423008.2 zinc finger matrin-type protein 2 [Crassostrea gigas]	3 IPR022755;Zinc finger, double-stranded RNA binding IPR036236;Zinc finger C2H2 superfamily IPR040107;U4/U6.U5 small nuclear ribonucleoprotein component Snu23
CGIg08315	C.gigas	sp|Q8MQJ9|BRAT_DROME Brain tumor protein OS=Drosophila melanogaster OX=7227 GN=brat PE=1 SV=2	XP_011426669.2 B-box type zinc finger protein ncl-1 isoform X2 [Crassostrea gigas]	3 IPR000315;B-box-type zinc finger IPR001258;NHL repeat IPR027370;RING-type zinc-finger, LisH dimerisation motif
CGIg08532	C.gigas	sp|Q0VAA2|LR74A_HUMAN Leucine-rich repeat-containing protein 74A OS=Homo sapiens OX=9606 GN=LRRC74A PE=2 SV=2	XP_034299835.1 leucine-rich repeat-containing protein 74A isoform X1 [Crassostrea gigas]	2 IPR002048;EF-hand domain IPR011992;EF-hand domain pair
CGIg08538	C.gigas	sp|O54827|AT10A_MOUSE Phospholipid-transporting ATPase VA OS=Mus musculus OX=10090 GN=Atp10a PE=1 SV=4	XP_011442076.1 probable phospholipid-transporting ATPase VD isoform X2 [Crassostrea gigas]	7 IPR008250;P-type ATPase, A domain superfamily IPR023298;P-type ATPase, transmembrane domain superfamily IPR023299;P-type ATPase, cytoplasmic domain N IPR030359;Phospholipid-transporting ATPase VB IPR032630;P-type ATPase, C-terminal IPR032631;P-type ATPase, N-terminal IPR036412;HAD-like superfamily
CGIg08552	C.gigas	.	XP_011429357.2 uncharacterized protein LOC105329708 isoform X2 [Crassostrea gigas]	1 IPR032060;MGA, conserved domain
CGIg08615	C.gigas	sp|Q09324|GCNT1_MOUSE Beta-1,3-galactosyl-O-glycosyl-glycoprotein beta-1,6-N-acetylglucosaminyltransferase OS=Mus musculus OX=10090 GN=Gcnt1 PE=1 SV=2	XP_034303087.1 LOW QUALITY PROTEIN: beta-1,3-galactosyl-O-glycosyl-glycoprotein beta-1,6-N-acetylglucosaminyltransferase-like [Crassostrea gigas]	1 IPR003406;Glycosyl transferase, family 14
CGIg08728	C.gigas	.	XP_011451842.1 quinone reductase-like [Crassostrea gigas]	2 IPR005025;NADPH-dependent FMN reductase-like IPR029039;Flavoprotein-like superfamily
CGIg08729	C.gigas	sp|Q9Y251|HPSE_HUMAN Heparanase OS=Homo sapiens OX=9606 GN=HPSE PE=1 SV=2	XP_034302887.1 heparanase [Crassostrea gigas]	2 IPR005199;Glycoside hydrolase, family 79 IPR017853;Glycoside hydrolase superfamily
CGIg08819	C.gigas	sp|Q15477|SKIV2_HUMAN Helicase SKI2W OS=Homo sapiens OX=9606 GN=SKIV2L PE=1 SV=3	XP_034300424.1 helicase SKI2W [Crassostrea gigas]XP_034300425.1 helicase SKI2W [Crassostrea gigas]	6 IPR001650;Helicase, C-terminal IPR011545;DEAD/DEAH box helicase domain IPR012961;ATP-dependent RNA helicase Ski2, C-terminal IPR025696;rRNA-processing arch domain IPR027417;P-loop containing nucleoside triphosphate hydrolase IPR040801;Ski2, N-terminal domain
CGIg08842	C.gigas	sp|Q9NPB8|GPCP1_HUMAN Glycerophosphocholine phosphodiesterase GPCPD1 OS=Homo sapiens OX=9606 GN=GPCPD1 PE=1 SV=2	XP_034300374.1 glycerophosphocholine phosphodiesterase GPCPD1 isoform X2 [Crassostrea gigas]	5 IPR002044;Carbohydrate binding module family 20 IPR013784;Carbohydrate-binding-like fold IPR017946;PLC-like phosphodiesterase, TIM beta/alpha-barrel domain superfamily IPR030395;Glycerophosphodiester phosphodiesterase domain IPR033506;Glycerophosphodiester phosphodiesterase Gde1
CGIg08856	C.gigas	sp|Q91WT9|CBS_MOUSE Cystathionine beta-synthase OS=Mus musculus OX=10090 GN=Cbs PE=1 SV=3	XP_034300358.1 cystathionine beta-synthase isoform X1 [Crassostrea gigas]XP_034300359.1 cystathionine beta-synthase isoform X1 [Crassostrea gigas]	5 IPR000644;CBS domain IPR001926;Pyridoxal-phosphate dependent enzyme IPR036052;Tryptophan synthase beta subunit-like PLP-dependent enzyme IPR046342;CBS domain superfamily IPR046353;Cystathionine beta-synthase, C-terminal domain
CGIg09138	C.gigas	.	XP_034336139.1 glycine-rich cell wall structural protein [Crassostrea gigas]	.
CGIg09139	C.gigas	.	XP_011437909.2 acanthoscurrin-1 [Crassostrea gigas]	.
CGIg09163	C.gigas	sp|Q5T089|MORN1_HUMAN MORN repeat-containing protein 1 OS=Homo sapiens OX=9606 GN=MORN1 PE=2 SV=2	XP_034338256.1 MORN repeat-containing protein 1 isoform X2 [Crassostrea gigas]	1 IPR003409;MORN motif
CGIg09164	C.gigas	sp|Q9ESB5|NECA1_RAT N-terminal EF-hand calcium-binding protein 1 OS=Rattus norvegicus OX=10116 GN=Necab1 PE=1 SV=1	XP_011430631.2 N-terminal EF-hand calcium-binding protein 1 [Crassostrea gigas]	3 IPR011008;Dimeric alpha-beta barrel IPR011992;EF-hand domain pair IPR039862;N-terminal EF-hand calcium binding protein 1/2/3
CGIg09165	C.gigas	.	XP_034338253.1 uncharacterized protein LOC105330572 [Crassostrea gigas]	1 IPR027867;Spermatogenesis-associated protein 48
CGIg09166	C.gigas	sp|P29190|PCKG_HAECO Phosphoenolpyruvate carboxykinase [GTP] OS=Haemonchus contortus OX=6289 GN=PEPCK PE=2 SV=1	NP_001292222.1 uncharacterized protein LOC105326107 [Crassostrea gigas]CAJ28913.1 phosphoenolpyruvate carboxykinase [Crassostrea gigas]	4 IPR008209;Phosphoenolpyruvate carboxykinase, GTP-utilising IPR008210;Phosphoenolpyruvate carboxykinase, N-terminal IPR035077;Phosphoenolpyruvate carboxykinase, C-terminal P-loop domain IPR035078;Phosphoenolpyruvate carboxykinase, GTP-utilising, N-terminal
CGIg09167	C.gigas	sp|P05153|PCKGC_CHICK Phosphoenolpyruvate carboxykinase, cytosolic [GTP] OS=Gallus gallus OX=9031 GN=PCK1 PE=2 SV=1	XP_011424185.2 phosphoenolpyruvate carboxykinase, cytosolic [GTP] isoform X1 [Crassostrea gigas]	4 IPR008209;Phosphoenolpyruvate carboxykinase, GTP-utilising IPR008210;Phosphoenolpyruvate carboxykinase, N-terminal IPR035077;Phosphoenolpyruvate carboxykinase, C-terminal P-loop domain IPR035078;Phosphoenolpyruvate carboxykinase, GTP-utilising, N-terminal
CGIg09216	C.gigas	sp|Q6UX40|TM107_HUMAN Transmembrane protein 107 OS=Homo sapiens OX=9606 GN=TMEM107 PE=1 SV=1	XP_011455034.1 transmembrane protein 107 isoform X2 [Crassostrea gigas]	1 IPR029248;Transmembrane protein 107
CGIg09217	C.gigas	.	XP_011455035.3 uncharacterized protein LOC105347584 [Crassostrea gigas]	1 IPR036412;HAD-like superfamily
CGIg09328	C.gigas	sp|Q5ZLC8|ANR52_CHICK Serine/threonine-protein phosphatase 6 regulatory ankyrin repeat subunit C OS=Gallus gallus OX=9031 GN=ANKRD52 PE=2 SV=1	XP_034336254.1 uncharacterized protein LOC117680395 isoform X1 [Crassostrea gigas]	2 IPR002110;Ankyrin repeat IPR036770;Ankyrin repeat-containing domain superfamily
CGIg09329	C.gigas	sp|Q2KHZ4|MIA40_BOVIN Mitochondrial intermembrane space import and assembly protein 40 OS=Bos taurus OX=9913 GN=CHCHD4 PE=2 SV=1	XP_011452402.2 mitochondrial intermembrane space import and assembly protein 40 [Crassostrea gigas]	1 IPR039289;Mitochondrial intermembrane space import and assembly protein 40
CGIg09330	C.gigas	sp|A3LUB9|SSN3_PICST Serine/threonine-protein kinase SSN3 OS=Scheffersomyces stipitis (strain ATCC 58785 / CBS 6054 / NBRC 10063 / NRRL Y-11545) OX=322104 GN=SSN3 PE=3 SV=2	XP_034336245.1 uncharacterized protein LOC105345799 [Crassostrea gigas]	3 IPR000719;Protein kinase domain IPR011009;Protein kinase-like domain superfamily IPR045133;Serine/threonine-protein kinase/endoribonuclease IRE1/2-like
CGIg09343	C.gigas	sp|Q9Y3B1|PLD3B_HUMAN PRELI domain containing protein 3B OS=Homo sapiens OX=9606 GN=PRELID3B PE=1 SV=2	XP_019924292.2 PRELI domain containing protein 3B isoform X1 [Crassostrea gigas]	2 IPR006797;PRELI/MSF1 domain IPR037365;Slowmo/Ups family
CGIg09362	C.gigas	sp|P21761|TRHR_MOUSE Thyrotropin-releasing hormone receptor OS=Mus musculus OX=10090 GN=Trhr PE=2 SV=1	XP_011445673.2 thyrotropin-releasing hormone receptor [Crassostrea gigas]	2 IPR000276;G protein-coupled receptor, rhodopsin-like IPR002120;Thyrotropin-releasing hormone receptor
CGIg09449	C.gigas	.	XP_034317939.1 titin isoform X42 [Crassostrea gigas]	.
CGIg09450	C.gigas	.	XP_019924024.2 uncharacterized protein LOC105331026 isoform X43 [Crassostrea gigas]	.
CGIg09460	C.gigas	.	XP_019923994.2 uncharacterized protein LOC105331018 isoform X1 [Crassostrea gigas]	2 IPR001304;C-type lectin-like IPR016187;C-type lectin fold
CGIg09461	C.gigas	.	XP_011431306.1 isatin hydrolase [Crassostrea gigas]XP_011431307.1 isatin hydrolase [Crassostrea gigas]XP_034336641.1 isatin hydrolase [Crassostrea gigas]	2 IPR007325;Kynurenine formamidase/cyclase-like IPR037175;Kynurenine formamidase superfamily
CGIg09463	C.gigas	sp|Q1RMV0|PEX5_BOVIN Peroxisomal targeting signal 1 receptor OS=Bos taurus OX=9913 GN=PEX5 PE=2 SV=1	XP_011431301.2 peroxisomal targeting signal 1 receptor isoform X1 [Crassostrea gigas]	3 IPR011990;Tetratricopeptide-like helical domain superfamily IPR024111;PEX5/PEX5L IPR024113;Peroxisomal targeting signal 1 receptor PEX5, animals
CGIg09464	C.gigas	sp|Q9D3W4|GPN3_MOUSE GPN-loop GTPase 3 OS=Mus musculus OX=10090 GN=Gpn3 PE=2 SV=1	XP_011431304.1 GPN-loop GTPase 3 isoform X1 [Crassostrea gigas]	3 IPR004130;GPN-loop GTPase IPR027417;P-loop containing nucleoside triphosphate hydrolase IPR030228;GPN-loop GTPase 3
CGIg09465	C.gigas	sp|Q3T035|ARPC3_BOVIN Actin-related protein 2/3 complex subunit 3 OS=Bos taurus OX=9913 GN=ARPC3 PE=1 SV=3	NP_001292236.1 actin-related protein 2/3 complex subunit 3 [Crassostrea gigas]XP_034335785.1 actin-related protein 2/3 complex subunit 3 isoform X2 [Crassostrea gigas]XP_034335786.1 actin-related protein 2/3 complex subunit 3 isoform X2 [Crassostrea gigas]CAD91425.1 actin related protein 2/3 complex, 21 kDa subunit [Crassostrea gigas]	2 IPR007204;Actin-related protein 2/3 complex subunit 3 IPR036753;Actin-related protein 2/3 complex subunit 3 superfamily
CGIg09491	C.gigas	sp|Q9Y5R2|MMP24_HUMAN Matrix metalloproteinase-24 OS=Homo sapiens OX=9606 GN=MMP24 PE=2 SV=1	XP_034336613.1 matrix metalloproteinase-16 [Crassostrea gigas]	6 IPR001818;Peptidase M10, metallopeptidase IPR002477;Peptidoglycan binding-like IPR018487;Hemopexin-like repeats IPR033739;Peptidase M10A, catalytic domain IPR036365;PGBD-like superfamily IPR036375;Hemopexin-like domain superfamily
CGIg09506	C.gigas	sp|Q28D99|GADL1_XENTR Acidic amino acid decarboxylase GADL1 (Fragment) OS=Xenopus tropicalis OX=8364 GN=gadl1 PE=2 SV=2	XP_011418227.2 cysteine sulfinic acid decarboxylase [Crassostrea gigas]	2 IPR002129;Pyridoxal phosphate-dependent decarboxylase IPR015424;Pyridoxal phosphate-dependent transferase
CGIg09507	C.gigas	sp|P61406|EST1A_MOUSE Telomerase-binding protein EST1A OS=Mus musculus OX=10090 GN=Smg6 PE=1 SV=1	XP_019920166.2 telomerase-binding protein EST1A [Crassostrea gigas]	6 IPR002716;PIN domain IPR011990;Tetratricopeptide-like helical domain superfamily IPR018834;DNA/RNA-binding domain, Est1-type IPR019458;Telomerase activating protein Est1, N-terminal IPR029060;PIN-like domain superfamily IPR045153;Est1/Ebs1-like
CGIg09524	C.gigas	sp|P33527|MRP1_HUMAN Multidrug resistance-associated protein 1 OS=Homo sapiens OX=9606 GN=ABCC1 PE=1 SV=3	XP_019920175.2 multidrug resistance-associated protein 1 [Crassostrea gigas]	4 IPR003439;ABC transporter-like, ATP-binding domain IPR011527;ABC transporter type 1, transmembrane domain IPR027417;P-loop containing nucleoside triphosphate hydrolase IPR036640;ABC transporter type 1, transmembrane domain superfamily
CGIg09589	C.gigas	sp|A6NMZ7|CO6A6_HUMAN Collagen alpha-6(VI) chain OS=Homo sapiens OX=9606 GN=COL6A6 PE=1 SV=2	XP_034336120.1 collagen alpha-1(XII) chain [Crassostrea gigas]	2 IPR002035;von Willebrand factor, type A IPR036465;von Willebrand factor A-like domain superfamily
CGIg09590	C.gigas	.	XP_011425721.2 proline-rich receptor-like protein kinase PERK1 [Crassostrea gigas]	.
CGIg09591	C.gigas	sp|A6H584|CO6A5_MOUSE Collagen alpha-5(VI) chain OS=Mus musculus OX=10090 GN=Col6a5 PE=1 SV=4	XP_019928492.2 collagen alpha-1(XII) chain [Crassostrea gigas]	2 IPR002035;von Willebrand factor, type A IPR036465;von Willebrand factor A-like domain superfamily
CGIg09620	C.gigas	sp|Q92620|PRP16_HUMAN Pre-mRNA-splicing factor ATP-dependent RNA helicase PRP16 OS=Homo sapiens OX=9606 GN=DHX38 PE=1 SV=2	XP_034338935.1 pre-mRNA-splicing factor ATP-dependent RNA helicase PRP16 [Crassostrea gigas]	4 IPR001650;Helicase, C-terminal IPR007502;Helicase-associated domain IPR011545;DEAD/DEAH box helicase domain IPR027417;P-loop containing nucleoside triphosphate hydrolase
CGIg09759	C.gigas	sp|Q28DH9|CEP76_XENTR Centrosomal protein of 76 kDa OS=Xenopus tropicalis OX=8364 GN=cep76 PE=2 SV=1	XP_034299070.1 centrosomal protein of 76 kDa-like [Crassostrea gigas]	2 IPR028926;CEP76, C2 domain IPR038765;Papain-like cysteine peptidase superfamily
CGIg09760	C.gigas	.	XP_022339796.1 probable E3 ubiquitin-protein ligase MID2 [Crassostrea virginica]	.
CGIg09761	C.gigas	sp|Q91820|AURAA_XENLA Aurora kinase A-A OS=Xenopus laevis OX=8355 GN=aurka-a PE=1 SV=1	XP_011432819.1 aurora kinase A isoform X2 [Crassostrea gigas]	3 IPR000719;Protein kinase domain IPR011009;Protein kinase-like domain superfamily IPR030616;Aurora kinase
CGIg09812	C.gigas	sp|A5HK05|APBP2_RAT Amyloid protein-binding protein 2 OS=Rattus norvegicus OX=10116 GN=Appbp2 PE=2 SV=1	XP_011426809.1 amyloid protein-binding protein 2 [Crassostrea gigas]	2 IPR011990;Tetratricopeptide-like helical domain superfamily IPR042476;Amyloid protein-binding protein 2
CGIg09903	C.gigas	.	XP_011434467.1 uncharacterized protein LOC105333263 [Crassostrea gigas]	.
CGIg10016	C.gigas	sp|Q6AYY8|ACATN_RAT Acetyl-coenzyme A transporter 1 OS=Rattus norvegicus OX=10116 GN=Slc33a1 PE=2 SV=1	XP_011434255.2 acetyl-coenzyme A transporter 1 [Crassostrea gigas]	3 IPR004752;AmpG-like permease/Acetyl-coenzyme A transporter 1 IPR024371;Acetyl-coenzyme A transporter 1-like IPR036259;MFS transporter superfamily
CGIg10017	C.gigas	sp|D4AAA5|FAP20_RAT Fanconi anemia core complex-associated protein 20 OS=Rattus norvegicus OX=10116 GN=Faap20 PE=3 SV=1	XP_011434258.2 Fanconi anemia core complex-associated protein 20 [Crassostrea gigas]	1 IPR031490;FAAP20, zinc finger UBZ2-type
CGIg10018	C.gigas	sp|Q7ZYR8|RSRC2_XENLA Arginine/serine-rich coiled-coil protein 2 OS=Xenopus laevis OX=8355 GN=rsrc2 PE=2 SV=1	XP_011434256.1 arginine/serine-rich coiled-coil protein 2 isoform X1 [Crassostrea gigas]	1 IPR028124;Small acidic protein-like domain
CGIg10185	C.gigas	sp|O77622|TCPZ_RABIT T-complex protein 1 subunit zeta OS=Oryctolagus cuniculus OX=9986 GN=CCT6 PE=1 SV=3	XP_011426919.1 T-complex protein 1 subunit zeta [Crassostrea gigas]	6 IPR002423;Chaperonin Cpn60/GroEL/TCP-1 family IPR012722;T-complex protein 1, zeta subunit IPR017998;Chaperone tailless complex polypeptide 1 (TCP-1) IPR027409;GroEL-like apical domain superfamily IPR027410;TCP-1-like chaperonin intermediate domain superfamily IPR027413;GroEL-like equatorial domain superfamily
CGIg10228	C.gigas	sp|P53565|CUX1_RAT Homeobox protein cut-like 1 OS=Rattus norvegicus OX=10116 GN=Cux1 PE=1 SV=2	XP_011422366.1 homeobox protein cut-like 1 isoform X1 [Crassostrea gigas]	4 IPR001356;Homeobox domain IPR003350;CUT domain IPR009057;Homeobox-like domain superfamily IPR010982;Lambda repressor-like, DNA-binding domain superfamily
CGIg10229	C.gigas	sp|Q13948|CASP_HUMAN Protein CASP OS=Homo sapiens OX=9606 GN=CUX1 PE=1 SV=2	XP_034337341.1 protein CASP isoform X6 [Crassostrea gigas]	1 IPR012955;CASP, C-terminal
CGIg10264	C.gigas	sp|Q8TE73|DYH5_HUMAN Dynein axonemal heavy chain 5 OS=Homo sapiens OX=9606 GN=DNAH5 PE=1 SV=3	XP_011448830.2 LOW QUALITY PROTEIN: dynein heavy chain 5, axonemal [Crassostrea gigas]	13 IPR004273;Dynein heavy chain region D6 P-loop domain IPR013594;Dynein heavy chain, tail IPR013602;Dynein heavy chain, linker IPR024317;Dynein heavy chain, AAA module D4 IPR024743;Dynein heavy chain, coiled coil stalk IPR026983;Dynein heavy chain IPR027417;P-loop containing nucleoside triphosphate hydrolase IPR035699;Dynein heavy chain, hydrolytic ATP-binding dynein motor region IPR035706;Dynei…
CGIg10290	C.gigas	.	XP_011452201.2 uncharacterized protein LOC105345677 [Crassostrea gigas]	.
CGIg10295	C.gigas	sp|Q8TCT0|CERK1_HUMAN Ceramide kinase OS=Homo sapiens OX=9606 GN=CERK PE=1 SV=1	XP_034336000.1 sphingosine kinase 2 isoform X1 [Crassostrea gigas]	2 IPR001206;Diacylglycerol kinase, catalytic domain IPR016064;NAD kinase/diacylglycerol kinase-like domain superfamily
CGIg10337	C.gigas	sp|Q3V050|S47A2_MOUSE Multidrug and toxin extrusion protein 2 OS=Mus musculus OX=10090 GN=Slc47a2 PE=1 SV=1	XP_019923872.2 multidrug and toxin extrusion protein 2 isoform X1 [Crassostrea gigas]	2 IPR002528;Multi antimicrobial extrusion protein IPR045069;Multidrug and toxic compound extrusion family, eukaryotic
CGIg10342	C.gigas	sp|Q3V050|S47A2_MOUSE Multidrug and toxin extrusion protein 2 OS=Mus musculus OX=10090 GN=Slc47a2 PE=1 SV=1	XP_034335987.1 multidrug and toxin extrusion protein 2-like [Crassostrea gigas]	1 IPR002528;Multi antimicrobial extrusion protein
CGIg10344	C.gigas	sp|Q7Z9I4|YCP6_SCHPO Uncharacterized oxidoreductase C663.06c OS=Schizosaccharomyces pombe (strain 972 / ATCC 24843) OX=284812 GN=SPCC663.06c PE=3 SV=1	XP_034336088.1 uncharacterized oxidoreductase C663.08c [Crassostrea gigas]	2 IPR002347;Short-chain dehydrogenase/reductase SDR IPR036291;NAD(P)-binding domain superfamily
CGIg10354	C.gigas	sp|Q4FZY0|EFHD2_RAT EF-hand domain-containing protein D2 OS=Rattus norvegicus OX=10116 GN=Efhd2 PE=1 SV=1	XP_011413339.1 EF-hand domain-containing protein D2 [Crassostrea gigas]	3 IPR002048;EF-hand domain IPR011992;EF-hand domain pair IPR040365;EF-hand domain-containing protein D1/2
CGIg10355	C.gigas	sp|P55205|GUC2G_RAT Guanylate cyclase 2G OS=Rattus norvegicus OX=10116 GN=Gucy2g PE=2 SV=2	XP_019918701.2 speract receptor [Crassostrea gigas]	5 IPR001054;Adenylyl cyclase class-3/4/guanylyl cyclase IPR001245;Serine-threonine/tyrosine-protein kinase, catalytic domain IPR011009;Protein kinase-like domain superfamily IPR024370;PBP domain IPR029787;Nucleotide cyclase
CGIg10357	C.gigas	sp|P55205|GUC2G_RAT Guanylate cyclase 2G OS=Rattus norvegicus OX=10116 GN=Gucy2g PE=2 SV=2	XP_022337613.1 guanylate cyclase 2G-like isoform X2 [Crassostrea virginica]	5 IPR001054;Adenylyl cyclase class-3/4/guanylyl cyclase IPR001245;Serine-threonine/tyrosine-protein kinase, catalytic domain IPR011009;Protein kinase-like domain superfamily IPR024370;PBP domain IPR029787;Nucleotide cyclase
CGIg10358	C.gigas	.	XP_022337613.1 guanylate cyclase 2G-like isoform X2 [Crassostrea virginica]	.
CGIg10630	C.gigas	.	XP_011440270.2 uncharacterized protein LOC105337302 [Crassostrea gigas]	.
CGIg10631	C.gigas	sp|Q4R537|NOB1_MACFA RNA-binding protein NOB1 OS=Macaca fascicularis OX=9541 GN=NOB1 PE=2 SV=1	XP_034338386.1 RNA-binding protein NOB1 [Crassostrea gigas]	4 IPR014881;Nin one binding (NOB1) Zn-ribbon-like IPR033411;Ribonuclease, PIN domain IPR036283;NOB1 zinc finger-like superfamily IPR039907;RNA-binding protein NOB1
CGIg10632	C.gigas	sp|Q9Y0H4|SUDX_DROME E3 ubiquitin-protein ligase Su(dx) OS=Drosophila melanogaster OX=7227 GN=Su(dx) PE=1 SV=1	XP_019928989.1 NEDD4-like E3 ubiquitin-protein ligase WWP1 isoform X4 [Crassostrea gigas]	6 IPR000008;C2 domain IPR000569;HECT domain IPR001202;WW domain IPR035892;C2 domain superfamily IPR035983;HECT, E3 ligase catalytic domain IPR036020;WW domain superfamily
CGIg10669	C.gigas	sp|A5PLK6|RGSL_HUMAN Regulator of G-protein signaling protein-like OS=Homo sapiens OX=9606 GN=RGSL1 PE=2 SV=1	XP_011413410.3 regulator of G-protein signaling protein-like [Crassostrea gigas]	2 IPR016137;RGS domain IPR036305;RGS domain superfamily
CGIg10997	C.gigas	sp|Q8IY22|CMIP_HUMAN C-Maf-inducing protein OS=Homo sapiens OX=9606 GN=CMIP PE=1 SV=3	XP_011425769.1 C-Maf-inducing protein [Crassostrea gigas]	.
CGIg10999	C.gigas	.	XP_011425766.1 uncharacterized protein LOC105327152 isoform X1 [Crassostrea gigas]	1 IPR043445;TMEPAI family
CGIg11166	C.gigas	sp|Q16932|STX_APLCA Syntaxin OS=Aplysia californica OX=6500 PE=2 SV=1	XP_011427919.1 syntaxin isoform X1 [Crassostrea gigas]	5 IPR000727;Target SNARE coiled-coil homology domain IPR006011;Syntaxin, N-terminal domain IPR010989;SNARE IPR028669;Syntaxin 1 IPR045242;Syntaxin
CGIg11167	C.gigas	sp|Q54MC6|LRLA_DICDI Latrophilin receptor-like protein A OS=Dictyostelium discoideum OX=44689 GN=lrlA PE=3 SV=1	XP_011427918.2 uncharacterized protein LOC105328647 [Crassostrea gigas]	1 IPR000832;GPCR, family 2, secretin-like
CGIg11226	C.gigas	sp|Q7Z407|CSMD3_HUMAN CUB and sushi domain-containing protein 3 OS=Homo sapiens OX=9606 GN=CSMD3 PE=2 SV=3	XP_034338770.1 CUB and sushi domain-containing protein 1 [Crassostrea gigas]	2 IPR000436;Sushi/SCR/CCP domain IPR035976;Sushi/SCR/CCP superfamily
CGIg11662	C.gigas	.	XP_011424853.2 uncharacterized protein LOC105326484 [Crassostrea gigas]	1 IPR001299;Ependymin
CGIg11824	C.gigas	sp|P46098|5HT3A_HUMAN 5-hydroxytryptamine receptor 3A OS=Homo sapiens OX=9606 GN=HTR3A PE=1 SV=1	XP_034339461.1 acetylcholine receptor subunit alpha-like [Crassostrea gigas]	5 IPR006029;Neurotransmitter-gated ion-channel transmembrane domain IPR006201;Neurotransmitter-gated ion-channel IPR006202;Neurotransmitter-gated ion-channel ligand-binding domain IPR036719;Neurotransmitter-gated ion-channel transmembrane domain superfamily IPR036734;Neurotransmitter-gated ion-channel ligand-binding domain superfamily
CGIg11825	C.gigas	sp|P09482|ACHA4_CHICK Neuronal acetylcholine receptor subunit alpha-4 OS=Gallus gallus OX=9031 GN=CHRNA4 PE=1 SV=1	XP_034339162.1 neuronal acetylcholine receptor subunit alpha-6-like [Crassostrea gigas]	5 IPR006029;Neurotransmitter-gated ion-channel transmembrane domain IPR006201;Neurotransmitter-gated ion-channel IPR006202;Neurotransmitter-gated ion-channel ligand-binding domain IPR036719;Neurotransmitter-gated ion-channel transmembrane domain superfamily IPR036734;Neurotransmitter-gated ion-channel ligand-binding domain superfamily
CGIg11963	C.gigas	sp|F2Y4A3|SPHK2_ARATH Sphingosine kinase 2 OS=Arabidopsis thaliana OX=3702 GN=SPHK2 PE=1 SV=1	XP_034339350.1 ceramide kinase isoform X1 [Crassostrea gigas]	2 IPR001206;Diacylglycerol kinase, catalytic domain IPR016064;NAD kinase/diacylglycerol kinase-like domain superfamily
CGIg11964	C.gigas	sp|Q9GLM3|RPGR1_BOVIN X-linked retinitis pigmentosa GTPase regulator-interacting protein 1 OS=Bos taurus OX=9913 GN=RPGRIP1 PE=1 SV=1	XP_034339349.1 protein fantom isoform X4 [Crassostrea gigas]	2 IPR031139;RPGRIP1 family IPR041091;RPGRIP1, C-terminal
CGIg11970	C.gigas	sp|Q2PW47|MED24_DANRE Mediator of RNA polymerase II transcription subunit 24 OS=Danio rerio OX=7955 GN=med24 PE=2 SV=2	XP_011412720.2 LOW QUALITY PROTEIN: mediator of RNA polymerase II transcription subunit 24 [Crassostrea gigas]	1 IPR021429;Mediator complex, subunit Med24,
CGIg12022	C.gigas	.	XP_011427648.1 uncharacterized protein LOC105328467 [Crassostrea gigas]	1 IPR028241;RAVE subunit 2/Rogdi
CGIg12034	C.gigas	sp|O75420|GGYF1_HUMAN GRB10-interacting GYF protein 1 OS=Homo sapiens OX=9606 GN=GIGYF1 PE=1 SV=2	XP_019923644.2 GRB10-interacting GYF protein 2 [Crassostrea gigas]	2 IPR003169;GYF domain IPR035445;GYF-like domain superfamily
CGIg12320	C.gigas	sp|Q99570|PI3R4_HUMAN Phosphoinositide 3-kinase regulatory subunit 4 OS=Homo sapiens OX=9606 GN=PIK3R4 PE=1 SV=3	XP_034337327.1 phosphoinositide 3-kinase regulatory subunit 4 isoform X2 [Crassostrea gigas]	4 IPR000719;Protein kinase domain IPR011009;Protein kinase-like domain superfamily IPR016024;Armadillo-type fold IPR045162;Serine/threonine-protein kinase Vps15-like
CGIg12359	C.gigas	sp|Q8TDI0|CHD5_HUMAN Chromodomain-helicase-DNA-binding protein 5 OS=Homo sapiens OX=9606 GN=CHD5 PE=1 SV=1	XP_034337293.1 chromodomain-helicase-DNA-binding protein 4 isoform X2 [Crassostrea gigas]	11 IPR000330;SNF2, N-terminal IPR001650;Helicase, C-terminal IPR009462;CHD subfamily II, SANT-like domain IPR009463;Domain of unknown function DUF1087 IPR011011;Zinc finger, FYVE/PHD-type IPR012957;CHD, C-terminal 2 IPR012958;CHD, N-terminal IPR016197;Chromo-like domain superfamily IPR019787;Zinc finger, PHD-finger IPR023780;Chromo domain IPR027417;P-loop containing nucleoside triphosphate hydrol…
CGIg12383	C.gigas	sp|Q98943|CASP2_CHICK Caspase-2 OS=Gallus gallus OX=9031 GN=CASP2 PE=2 SV=2	XP_011414267.3 caspase-2-like isoform X1 [Crassostrea gigas]	5 IPR001315;CARD domain IPR002398;Peptidase C14 family IPR011029;Death-like domain superfamily IPR015917;Peptidase C14A, caspase catalytic domain IPR029030;Caspase-like domain superfamily
CGIg12848	C.gigas	.	XP_034306866.1 uncharacterized protein LOC117680534 isoform X2 [Crassostrea gigas]	.
CGIg12849	C.gigas	.	XP_034306860.1 uncharacterized protein LOC105323535 [Crassostrea gigas]	1 IPR031569;Apextrin, C-terminal domain
CGIg12850	C.gigas	.	XP_034306866.1 uncharacterized protein LOC117680534 isoform X2 [Crassostrea gigas]	.
CGIg12869	C.gigas	.	XP_019925842.1 uncharacterized shell protein 6-like [Crassostrea gigas]	1 IPR008993;Tissue inhibitor of metalloproteinases-like, OB-fold
CGIg12993	C.gigas	.	XP_011434538.2 uncharacterized protein LOC105333329 [Crassostrea gigas]	.
CGIg13393	C.gigas	.	XP_034307068.1 uncharacterized protein LOC105321153 [Crassostrea gigas]	.
CGIg13394	C.gigas	sp|Q3UHX0|NOL8_MOUSE Nucleolar protein 8 OS=Mus musculus OX=10090 GN=Nol8 PE=1 SV=2	XP_034307069.1 nucleolar protein 8 [Crassostrea gigas]	2 IPR034138;Nucleolar protein 8, RNA recognition motif IPR035979;RNA-binding domain superfamily
CGIg13396	C.gigas	sp|Q3U487|HECD3_MOUSE E3 ubiquitin-protein ligase HECTD3 OS=Mus musculus OX=10090 GN=Hectd3 PE=1 SV=2	XP_011443266.1 E3 ubiquitin-protein ligase HECTD3 [Crassostrea gigas]	5 IPR000569;HECT domain IPR004939;APC10/DOC domain IPR008979;Galactose-binding-like domain superfamily IPR035983;HECT, E3 ligase catalytic domain IPR042469;E3 ubiquitin-protein ligase HECTD3
CGIg13397	C.gigas	sp|G5ECP4|PIK1_CAEEL Pelle-like serine/threonine-protein kinase pik-1 OS=Caenorhabditis elegans OX=6239 GN=pik-1 PE=1 SV=1	XP_011443265.2 serine/threonine-protein kinase pakF [Crassostrea gigas]	4 IPR000488;Death domain IPR000719;Protein kinase domain IPR011009;Protein kinase-like domain superfamily IPR011029;Death-like domain superfamily
CGIg13402	C.gigas	sp|Q86VX2|COMD7_HUMAN COMM domain-containing protein 7 OS=Homo sapiens OX=9606 GN=COMMD7 PE=1 SV=2	XP_034307080.1 COMM domain-containing protein 7 isoform X1 [Crassostrea gigas]	1 IPR017920;COMM domain
CGIg13724	C.gigas	sp|P45377|ALD2_MOUSE Aldose reductase-related protein 2 OS=Mus musculus OX=10090 GN=Akr1b8 PE=1 SV=2	XP_034305189.1 aldose reductase-related protein 2-like [Crassostrea gigas]	2 IPR023210;NADP-dependent oxidoreductase domain IPR036812;NADP-dependent oxidoreductase domain superfamily
CGIg13837	C.gigas	.	XP_011430642.2 uncharacterized protein LOC105330581 [Crassostrea gigas]XP_019926054.2 uncharacterized protein LOC109619723 [Crassostrea gigas]	.
CGIg13838	C.gigas	.	XP_011442036.2 uncharacterized protein LOC105338555 [Crassostrea gigas]	.
CGIg13839	C.gigas	.	XP_011442037.2 uncharacterized protein LOC105338556 [Crassostrea gigas]	.
CGIg13851	C.gigas	.	XP_034318382.1 sodium- and chloride-dependent glycine transporter 1 isoform X2 [Crassostrea gigas]	1 IPR000175;Sodium:neurotransmitter symporter
CGIg13852	C.gigas	.	.	.
CGIg14067	C.gigas	.	XP_019929231.2 uncharacterized protein LOC105344221 isoform X2 [Crassostrea gigas]XP_034307522.1 uncharacterized protein LOC105344221 isoform X2 [Crassostrea gigas]	.
CGIg14125	C.gigas	sp|Q8NDA2|HMCN2_HUMAN Hemicentin-2 OS=Homo sapiens OX=9606 GN=HMCN2 PE=2 SV=3	XP_034304493.1 hemicentin-2-like [Crassostrea gigas]	3 IPR007110;Immunoglobulin-like domain IPR013106;Immunoglobulin V-set domain IPR036179;Immunoglobulin-like domain superfamily
CGIg14126	C.gigas	sp|Q8VEM8|MPCP_MOUSE Phosphate carrier protein, mitochondrial OS=Mus musculus OX=10090 GN=Slc25a3 PE=1 SV=1	XP_034304491.1 phosphate carrier protein, mitochondrial-like [Crassostrea gigas]XP_034304492.1 phosphate carrier protein, mitochondrial-like [Crassostrea gigas]	3 IPR018108;Mitochondrial substrate/solute carrier IPR023395;Mitochondrial carrier domain superfamily IPR044677;Mitochondrial phosphate carrier protein Pic2/Mir1-like
CGIg14361	C.gigas	.	XP_034306246.1 uncharacterized protein LOC117682554 [Crassostrea gigas]	2 IPR000421;Coagulation factor 5/8 C-terminal domain IPR008979;Galactose-binding-like domain superfamily
CGIg14362	C.gigas	.	XP_011439765.1 uncharacterized protein LOC105336951 [Crassostrea gigas]	2 IPR002557;Chitin binding domain IPR036508;Chitin binding domain superfamily
CGIg14629	C.gigas	sp|Q14191|WRN_HUMAN Werner syndrome ATP-dependent helicase OS=Homo sapiens OX=9606 GN=WRN PE=1 SV=2	XP_011447990.2 ATP-dependent DNA helicase RecQ [Crassostrea gigas]	3 IPR001650;Helicase, C-terminal IPR011545;DEAD/DEAH box helicase domain IPR027417;P-loop containing nucleoside triphosphate hydrolase
CGIg14630	C.gigas	.	XP_011447991.2 uncharacterized protein LOC105342678 [Crassostrea gigas]	.
CGIg14804	C.gigas	.	XP_011424434.1 uncharacterized protein LOC105326230 [Crassostrea gigas]	.
CGIg14859	C.gigas	.	XP_034305989.1 uncharacterized protein LOC105339265 [Crassostrea gigas]XP_034305990.1 uncharacterized protein LOC105339265 [Crassostrea gigas]	.
CGIg14942	C.gigas	sp|Q4LDE5|SVEP1_HUMAN Sushi, von Willebrand factor type A, EGF and pentraxin domain-containing protein 1 OS=Homo sapiens OX=9606 GN=SVEP1 PE=1 SV=3	XP_034305199.1 uncharacterized protein LOC105321403 [Crassostrea gigas]	6 IPR000436;Sushi/SCR/CCP domain IPR001304;C-type lectin-like IPR003609;PAN/Apple domain IPR013806;Kringle-like fold IPR016187;C-type lectin fold IPR035976;Sushi/SCR/CCP superfamily
CGIg15376	C.gigas	.	.	.
CGIg15377	C.gigas	sp|Q9VZW5|FMAR_DROME FMRFamide receptor OS=Drosophila melanogaster OX=7227 GN=FMRFaR PE=2 SV=1	XP_011454979.2 FMRFamide receptor [Crassostrea gigas]	1 IPR000276;G protein-coupled receptor, rhodopsin-like
CGIg15509	C.gigas	sp|Q29RU9|SOX_BOVIN Peroxisomal sarcosine oxidase OS=Bos taurus OX=9913 GN=PIPOX PE=2 SV=2	XP_011418145.2 peroxisomal sarcosine oxidase [Crassostrea gigas]	3 IPR006076;FAD dependent oxidoreductase IPR036188;FAD/NAD(P)-binding domain superfamily IPR045170;MTOX family
CGIg15510	C.gigas	sp|Q29RU9|SOX_BOVIN Peroxisomal sarcosine oxidase OS=Bos taurus OX=9913 GN=PIPOX PE=2 SV=2	XP_034323178.1 peroxisomal sarcosine oxidase isoform X1 [Crassostrea gigas]	3 IPR006076;FAD dependent oxidoreductase IPR036188;FAD/NAD(P)-binding domain superfamily IPR045170;MTOX family
CGIg15511	C.gigas	sp|Q9D0R2|SYTC_MOUSE Threonine--tRNA ligase 1, cytoplasmic OS=Mus musculus OX=10090 GN=Tars1 PE=1 SV=2	XP_011418148.2 threonine--tRNA ligase 1, cytoplasmic isoform X1 [Crassostrea gigas]	9 IPR002314;Aminoacyl-tRNA synthetase, class II (G/ P/ S/T) IPR002320;Threonine-tRNA ligase, class IIa IPR004095;TGS IPR004154;Anticodon-binding IPR012676;TGS-like IPR012947;Threonyl/alanyl tRNA synthetase, SAD IPR018163;Threonyl/alanyl tRNA synthetase, class II-like, putative editing domain superfamily IPR033728;Threonine-tRNA ligase catalytic core domain IPR045864;Class II Aminoacyl-tRNA synthe…
CGIg15526	C.gigas	sp|Q7TN88|PK1L2_MOUSE Polycystic kidney disease protein 1-like 2 OS=Mus musculus OX=10090 GN=Pkd1l2 PE=2 SV=1	XP_034323181.1 polycystic kidney disease protein 1-like 2 isoform X1 [Crassostrea gigas]	7 IPR000203;GPS motif IPR001024;PLAT/LH2 domain IPR001791;Laminin G domain IPR002859;PKD/REJ-like domain IPR013122;Polycystin cation channel, PKD1/PKD2 IPR013320;Concanavalin A-like lectin/glucanase domain superfamily IPR036392;PLAT/LH2 domain superfamily
CGIg15527	C.gigas	sp|Q7TN88|PK1L2_MOUSE Polycystic kidney disease protein 1-like 2 OS=Mus musculus OX=10090 GN=Pkd1l2 PE=2 SV=1	XP_034323184.1 polycystic kidney disease protein 1-like 2 isoform X1 [Crassostrea gigas]	7 IPR000203;GPS motif IPR001024;PLAT/LH2 domain IPR001791;Laminin G domain IPR002859;PKD/REJ-like domain IPR013122;Polycystin cation channel, PKD1/PKD2 IPR013320;Concanavalin A-like lectin/glucanase domain superfamily IPR036392;PLAT/LH2 domain superfamily
CGIg15528	C.gigas	.	XP_011440804.2 uncharacterized protein LOC105337665 [Crassostrea gigas]	.
CGIg15664	C.gigas	.	XP_019918726.2 uncharacterized protein LOC105318185 [Crassostrea gigas]	.
CGIg15665	C.gigas	.	XP_034323335.1 glycine N-acyltransferase isoform X1 [Crassostrea gigas]	2 IPR013653;FR47-like IPR016181;Acyl-CoA N-acyltransferase
CGIg15692	C.gigas	sp|Q6INV3|LRC57_XENLA Leucine-rich repeat-containing protein 57 OS=Xenopus laevis OX=8355 GN=lrrc57 PE=2 SV=1	XP_011417954.2 leucine-rich repeat-containing protein 57 [Crassostrea gigas]	1 IPR001611;Leucine-rich repeat
CGIg15693	C.gigas	sp|Q9BSD7|NTPCR_HUMAN Cancer-related nucleoside-triphosphatase OS=Homo sapiens OX=9606 GN=NTPCR PE=1 SV=1	XP_011417944.2 cancer-related nucleoside-triphosphatase [Crassostrea gigas]	2 IPR004948;Nucleoside-triphosphatase, THEP1 type IPR027417;P-loop containing nucleoside triphosphate hydrolase
CGIg15694	C.gigas	.	XP_034314828.1 uncharacterized protein LOC117684917 [Crassostrea gigas]	1 IPR003609;PAN/Apple domain
CGIg16030	C.gigas	sp|Q8HY24|S22A8_RABIT Solute carrier family 22 member 8 OS=Oryctolagus cuniculus OX=9986 GN=SLC22A8 PE=2 SV=1	XP_034323355.1 organic cation transporter protein-like isoform X2 [Crassostrea gigas]	2 IPR005828;Major facilitator, sugar transporter-like IPR036259;MFS transporter superfamily
CGIg16044	C.gigas	sp|Q9BLC5|HSP83_BOMMO Heat shock protein 83 OS=Bombyx mori OX=7091 GN=Hsp83 PE=1 SV=1	ADL59936.1 heat shock protein 90 [Crassostrea hongkongensis]	5 IPR001404;Heat shock protein Hsp90 family IPR003594;Histidine kinase/HSP90-like ATPase IPR020568;Ribosomal protein S5 domain 2-type fold IPR036890;Histidine kinase/HSP90-like ATPase superfamily IPR037196;HSP90, C-terminal domain
CGIg16192	C.gigas	.	XP_011446784.1 proto-oncogene c-Fos [Crassostrea gigas]	2 IPR000837;AP-1 transcription factor IPR046347;Basic-leucine zipper domain superfamily
CGIg16321	C.gigas	sp|P42674|BP10_PARLI Blastula protease 10 OS=Paracentrotus lividus OX=7656 GN=BP10 PE=2 SV=1	XP_019926478.2 dorsal-ventral patterning tolloid-like protein 1 [Crassostrea gigas]	5 IPR000859;CUB domain IPR000998;MAM domain IPR001506;Peptidase M12A IPR013320;Concanavalin A-like lectin/glucanase domain superfamily IPR035914;Spermadhesin, CUB domain superfamily
CGIg16386	C.gigas	sp|Q99JB2|STML2_MOUSE Stomatin-like protein 2, mitochondrial OS=Mus musculus OX=10090 GN=Stoml2 PE=1 SV=1	XP_011419466.2 stomatin-like protein 2, mitochondrial [Crassostrea gigas]	3 IPR001107;Band 7 domain IPR032435;Band 7, C-terminal extension IPR036013;Band 7/SPFH domain superfamily
CGIg16738	C.gigas	sp|Q9VNJ5|DISP_DROME Protein dispatched OS=Drosophila melanogaster OX=7227 GN=disp PE=1 SV=1	XP_034324972.1 uncharacterized protein LOC105329305 [Crassostrea gigas]	1 IPR003392;Protein patched/dispatched
CGIg16739	C.gigas	sp|Q15814|TBCC_HUMAN Tubulin-specific chaperone C OS=Homo sapiens OX=9606 GN=TBCC PE=1 SV=2	XP_011428799.2 tubulin-specific chaperone C [Crassostrea gigas]	3 IPR012945;Tubulin binding cofactor C-like domain IPR027684;Tubulin-specific chaperone C IPR031925;Tubulin-specific chaperone C, N-terminal
CGIg17633	C.gigas	sp|Q9U6A1|PROS_DROVI Homeobox protein prospero OS=Drosophila virilis OX=7244 GN=pros PE=3 SV=1	XP_011452606.1 homeobox protein prospero isoform X1 [Crassostrea gigas]XP_011452607.1 homeobox protein prospero isoform X1 [Crassostrea gigas]	3 IPR009057;Homeobox-like domain superfamily IPR023082;Homeo-prospero domain IPR039350;Prospero homeodomain family
CGIg17697	C.gigas	sp|Q3MHI4|PHAX_BOVIN Phosphorylated adapter RNA export protein OS=Bos taurus OX=9913 GN=PHAX PE=2 SV=2	XP_011455204.1 phosphorylated adapter RNA export protein-like [Crassostrea gigas]	2 IPR019385;Phosphorylated adapter RNA export protein, RNA-binding domain IPR039047;Phosphorylated adapter RNA export protein
CGIg17730	C.gigas	sp|Q9QZR8|PDZD2_RAT PDZ domain-containing protein 2 OS=Rattus norvegicus OX=10116 GN=Pdzd2 PE=1 SV=1	XP_034324167.1 PDZ domain-containing protein 2-like isoform X1 [Crassostrea gigas]	2 IPR001478;PDZ domain IPR036034;PDZ superfamily
CGIg17731	C.gigas	.	XP_034306082.1 uncharacterized protein LOC105319183 [Crassostrea gigas]XP_034306083.1 uncharacterized protein LOC105335641 [Crassostrea gigas]XP_034329326.1 uncharacterized protein LOC117690137 [Crassostrea gigas]	2 IPR027805;Transposase, Helix-turn-helix domain IPR027806;Harbinger transposase-derived nuclease domain
CGIg17732	C.gigas	.	XP_034329327.1 uncharacterized protein LOC105335642 isoform X1 [Crassostrea gigas]XP_034329328.1 uncharacterized protein LOC105335642 isoform X1 [Crassostrea gigas]	2 IPR011335;Restriction endonuclease type II-like IPR019080;YqaJ viral recombinase
CGIg17796	C.gigas	sp|P09480|ACHA2_CHICK Neuronal acetylcholine receptor subunit alpha-2 OS=Gallus gallus OX=9031 GN=CHRNA2 PE=2 SV=1	XP_011439437.1 neuronal acetylcholine receptor subunit alpha-10 [Crassostrea gigas]	5 IPR006029;Neurotransmitter-gated ion-channel transmembrane domain IPR006201;Neurotransmitter-gated ion-channel IPR006202;Neurotransmitter-gated ion-channel ligand-binding domain IPR036719;Neurotransmitter-gated ion-channel transmembrane domain superfamily IPR036734;Neurotransmitter-gated ion-channel ligand-binding domain superfamily
CGIg17800	C.gigas	.	XP_022330457.1 G-protein coupled receptor 183-like [Crassostrea virginica]	1 IPR000276;G protein-coupled receptor, rhodopsin-like
CGIg17939	C.gigas	.	XP_034326102.1 violaxanthin de-epoxidase, chloroplastic-like [Crassostrea gigas]	3 IPR010788;VDE lipocalin domain IPR012674;Calycin IPR044682;Violaxanthin de-epoxidase
CGIg18007	C.gigas	sp|Q66J54|S226A_XENLA Solute carrier family 22 member 6-A OS=Xenopus laevis OX=8355 GN=slc22a6-a PE=2 SV=1	XP_019927812.2 organic cation transporter protein-like [Crassostrea gigas]XP_034326867.1 organic cation transporter protein-like [Crassostrea gigas]	2 IPR005828;Major facilitator, sugar transporter-like IPR036259;MFS transporter superfamily
CGIg18101	C.gigas	.	.	.
CGIg18106	C.gigas	sp|A0A0F7YZI5|CTHB5_CONVC Thyrostimulin beta-5 subunit OS=Conus victoriae OX=319920 PE=2 SV=1	XP_011441100.1 thyrostimulin beta-5 subunit [Crassostrea gigas]	3 IPR001545;Gonadotropin, beta subunit IPR006208;Glycoprotein hormone subunit beta IPR029034;Cystine-knot cytokine
CGIg18112	C.gigas	.	XP_034325306.1 uncharacterized protein C20orf85-like [Crassostrea gigas]	1 IPR020339;Uncharacterised protein family C20orf85
CGIg18113	C.gigas	sp|Q0V9J5|EIF1A_XENTR Probable RNA-binding protein EIF1AD OS=Xenopus tropicalis OX=8364 GN=eif1ad PE=2 SV=1	XP_011441090.1 probable RNA-binding protein EIF1AD [Crassostrea gigas]	3 IPR006196;RNA-binding domain, S1, IF1 type IPR012340;Nucleic acid-binding, OB-fold IPR039294;Probable RNA-binding protein EIF1AD
CGIg18114	C.gigas	sp|A6NMZ7|CO6A6_HUMAN Collagen alpha-6(VI) chain OS=Homo sapiens OX=9606 GN=COL6A6 PE=1 SV=2	XP_011441088.2 collagen alpha-4(VI) chain-like [Crassostrea gigas]	2 IPR002035;von Willebrand factor, type A IPR036465;von Willebrand factor A-like domain superfamily
CGIg18159	C.gigas	sp|Q99814|EPAS1_HUMAN Endothelial PAS domain-containing protein 1 OS=Homo sapiens OX=9606 GN=EPAS1 PE=1 SV=3	XP_034325325.1 endothelial PAS domain-containing protein 1 isoform X1 [Crassostrea gigas]	3 IPR000014;PAS domain IPR013767;PAS fold IPR035965;PAS domain superfamily
CGIg18160	C.gigas	.	XP_011448456.2 uncharacterized protein LOC105343008 [Crassostrea gigas]	.
CGIg18161	C.gigas	sp|Q86UA1|PRP39_HUMAN Pre-mRNA-processing factor 39 OS=Homo sapiens OX=9606 GN=PRPF39 PE=1 SV=3	XP_011448450.1 pre-mRNA-processing factor 39 [Crassostrea gigas]	1 IPR011990;Tetratricopeptide-like helical domain superfamily
CGIg18162	C.gigas	.	XP_011448451.1 transmembrane protein 179-like isoform X2 [Crassostrea gigas]	1 IPR029673;Transmembrane protein 179
CGIg18596	C.gigas	sp|Q62780|DDX46_RAT Probable ATP-dependent RNA helicase DDX46 OS=Rattus norvegicus OX=10116 GN=Ddx46 PE=1 SV=1	XP_011451912.2 probable ATP-dependent RNA helicase DDX46 [Crassostrea gigas]	3 IPR001650;Helicase, C-terminal IPR011545;DEAD/DEAH box helicase domain IPR027417;P-loop containing nucleoside triphosphate hydrolase
CGIg18597	C.gigas	.	XP_011451906.2 protein Njmu-R1 [Crassostrea gigas]	1 IPR028280;Protein Njmu-R1
CGIg18669	C.gigas	sp|F1SS88|CFA52_PIG Cilia- and flagella-associated protein 52 OS=Sus scrofa OX=9823 GN=CFAP52 PE=1 SV=3	XP_011416101.1 cilia- and flagella-associated protein 52 [Crassostrea gigas]	2 IPR033015;Cilia- and flagella-associated protein 52 IPR036322;WD40-repeat-containing domain superfamily
CGIg18670	C.gigas	sp|P85037|FOXK1_HUMAN Forkhead box protein K1 OS=Homo sapiens OX=9606 GN=FOXK1 PE=1 SV=1	XP_011416099.1 forkhead box protein K2 [Crassostrea gigas]	4 IPR000253;Forkhead-associated (FHA) domain IPR001766;Fork head domain IPR008984;SMAD/FHA domain superfamily IPR036390;Winged helix DNA-binding domain superfamily
CGIg18671	C.gigas	sp|Q5PPV2|TEKT4_XENLA Tektin-4 OS=Xenopus laevis OX=8355 GN=tekt4 PE=2 SV=1	XP_011416098.2 tektin-4 [Crassostrea gigas]	1 IPR000435;Tektin
CGIg18672	C.gigas	.	XP_011416097.2 uncharacterized protein LOC105320034 [Crassostrea gigas]	.
CGIg18738	C.gigas	.	XP_034311178.1 uncharacterized protein LOC117684175 [Crassostrea gigas]	.
CGIg18739	C.gigas	sp|O70157|TOP3A_MOUSE DNA topoisomerase 3-alpha OS=Mus musculus OX=10090 GN=Top3a PE=2 SV=1	XP_034311163.1 DNA topoisomerase 3-alpha isoform X1 [Crassostrea gigas]	7 IPR000380;DNA topoisomerase, type IA IPR006171;TOPRIM domain IPR010666;Zinc finger, GRF-type IPR013497;DNA topoisomerase, type IA, central IPR013498;DNA topoisomerase, type IA, zn finger IPR023405;DNA topoisomerase, type IA, core domain IPR034144;DNA topoisomerase 3-like, TOPRIM domain
CGIg18816	C.gigas	sp|Q5RCN6|CP4V2_PONAB Cytochrome P450 4V2 OS=Pongo abelii OX=9601 GN=CYP4V2 PE=2 SV=1	XP_011420768.2 cytochrome P450 4V2 isoform X4 [Crassostrea gigas]	2 IPR001128;Cytochrome P450 IPR036396;Cytochrome P450 superfamily
CGIg18817	C.gigas	sp|Q5RCN6|CP4V2_PONAB Cytochrome P450 4V2 OS=Pongo abelii OX=9601 GN=CYP4V2 PE=2 SV=1	XP_034311078.1 cytochrome P450 4V2 isoform X2 [Crassostrea gigas]	2 IPR001128;Cytochrome P450 IPR036396;Cytochrome P450 superfamily
CGIg18818	C.gigas	sp|Q501J6|DDX17_MOUSE Probable ATP-dependent RNA helicase DDX17 OS=Mus musculus OX=10090 GN=Ddx17 PE=1 SV=1	XP_011435319.1 ATP-dependent RNA helicase dbp2 [Crassostrea gigas]	3 IPR001650;Helicase, C-terminal IPR011545;DEAD/DEAH box helicase domain IPR027417;P-loop containing nucleoside triphosphate hydrolase
CGIg18819	C.gigas	.	XP_011435331.2 uncharacterized protein LOC105333822 [Crassostrea gigas]	.
CGIg18871	C.gigas	sp|P30975|TLR2_DROME Tachykinin-like peptides receptor 99D OS=Drosophila melanogaster OX=7227 GN=TkR99D PE=2 SV=2	XP_011456487.1 tachykinin-like peptides receptor 99D isoform X1 [Crassostrea gigas]AWI66418.1 tachikinin receptor [Crassostrea gigas]	1 IPR000276;G protein-coupled receptor, rhodopsin-like
CGIg18872	C.gigas	sp|Q61425|HCDH_MOUSE Hydroxyacyl-coenzyme A dehydrogenase, mitochondrial OS=Mus musculus OX=10090 GN=Hadh PE=1 SV=2	XP_034310997.1 hydroxyacyl-coenzyme A dehydrogenase, mitochondrial [Crassostrea gigas]	4 IPR006108;3-hydroxyacyl-CoA dehydrogenase, C-terminal IPR006176;3-hydroxyacyl-CoA dehydrogenase, NAD binding IPR008927;6-phosphogluconate dehydrogenase-like, C-terminal domain superfamily IPR036291;NAD(P)-binding domain superfamily
CGIg18882	C.gigas	sp|P24733|MYS_ARGIR Myosin heavy chain, striated muscle OS=Argopecten irradians OX=31199 PE=1 SV=1	XP_034310988.1 LOW QUALITY PROTEIN: myosin heavy chain, striated muscle [Crassostrea gigas]	4 IPR001609;Myosin head, motor domain IPR002928;Myosin tail IPR004009;Myosin, N-terminal, SH3-like IPR027417;P-loop containing nucleoside triphosphate hydrolase
CGIg18883	C.gigas	.	XP_011420810.1 salivary glue protein Sgs-3-like [Crassostrea gigas]	.
CGIg18924	C.gigas	.	XP_022318600.1 LOW QUALITY PROTEIN: uncharacterized protein LOC111121568 [Crassostrea virginica]	.
CGIg18934	C.gigas	sp|Q8C753|KATIP_MOUSE Katanin-interacting protein OS=Mus musculus OX=10090 GN=Katnip PE=1 SV=2	XP_022316747.1 LOW QUALITY PROTEIN: protein KIAA0556 homolog [Crassostrea virginica]	2 IPR026704;Katanin-interacting protein IPR027859;KATNIP domain
CGIg18935	C.gigas	sp|O94581|COX12_SCHPO Cytochrome c oxidase subunit 12, mitochondrial OS=Schizosaccharomyces pombe (strain 972 / ATCC 24843) OX=284812 GN=cox12 PE=3 SV=2	XP_011449337.1 cytochrome c oxidase subunit 12, mitochondrial [Crassostrea gigas]	2 IPR003213;Cytochrome c oxidase, subunit VIb IPR036549;Cytochrome c oxidase, subunit VIb superfamily
CGIg18938	C.gigas	.	.	.
CGIg18939	C.gigas	sp|O95257|GA45G_HUMAN Growth arrest and DNA damage-inducible protein GADD45 gamma OS=Homo sapiens OX=9606 GN=GADD45G PE=1 SV=1	XP_011449340.2 LOW QUALITY PROTEIN: growth arrest and DNA damage-inducible protein GADD45 gamma [Crassostrea gigas]	1 IPR024824;Growth arrest and DNA damage-inducible protein GADD45
CGIg18943	C.gigas	sp|O17320|ACT_CRAGI Actin OS=Crassostrea gigas OX=29159 PE=2 SV=1	NP_001295788.1 actin [Crassostrea gigas]XP_034310874.1 actin isoform X1 [Crassostrea gigas]O17320.1 RecName: Full=Actin [Crassostrea gigas]AAB81845.1 actin [Crassostrea gigas]ACQ72909.1 actin [Crassostrea gigas]ACQ72910.1 actin [Crassostrea gigas]ACQ72912.1 actin [Crassostrea gigas]	2 IPR004000;Actin family IPR043129;ATPase, nucleotide binding domain
CGIg19001	C.gigas	sp|P25703|BMP2A_XENLA Bone morphogenetic protein 2-A OS=Xenopus laevis OX=8355 GN=bmp2-a PE=2 SV=1	XP_011426448.2 bone morphogenetic protein 2-A [Crassostrea gigas]	4 IPR001111;TGF-beta, propeptide IPR001839;Transforming growth factor-beta, C-terminal IPR015615;Transforming growth factor-beta-related IPR029034;Cystine-knot cytokine
CGIg19023	C.gigas	sp|Q9ULX7|CAH14_HUMAN Carbonic anhydrase 14 OS=Homo sapiens OX=9606 GN=CA14 PE=1 SV=1	XP_011437730.1 carbonic anhydrase 1 [Crassostrea gigas]	4 IPR001148;Alpha carbonic anhydrase domain IPR018431;Carbonic anhydrase, CA14 IPR023561;Carbonic anhydrase, alpha-class IPR036398;Alpha carbonic anhydrase domain superfamily
CGIg19024	C.gigas	sp|Q92051|CAHZ_DANRE Carbonic anhydrase OS=Danio rerio OX=7955 GN=cahz PE=1 SV=2	XP_011453824.2 carbonic anhydrase [Crassostrea gigas]	4 IPR001148;Alpha carbonic anhydrase domain IPR018343;Carbonic anhydrase, CA4 IPR023561;Carbonic anhydrase, alpha-class IPR036398;Alpha carbonic anhydrase domain superfamily
CGIg19025	C.gigas	.	XP_034314651.1 uncharacterized protein LOC109621046 [Crassostrea gigas]	2 IPR000182;GNAT domain IPR016181;Acyl-CoA N-acyltransferase
CGIg19049	C.gigas	sp|G3V9H8|RET_RAT Proto-oncogene tyrosine-protein kinase receptor Ret OS=Rattus norvegicus OX=10116 GN=Ret PE=1 SV=1	XP_034314612.1 proto-oncogene tyrosine-protein kinase receptor Ret isoform X1 [Crassostrea gigas]	3 IPR001245;Serine-threonine/tyrosine-protein kinase, catalytic domain IPR011009;Protein kinase-like domain superfamily IPR015919;Cadherin-like superfamily
CGIg19053	C.gigas	sp|Q99MW1|STK31_MOUSE Serine/threonine-protein kinase 31 OS=Mus musculus OX=10090 GN=Stk31 PE=1 SV=2	XP_034314604.1 serine/threonine-protein kinase 31 isoform X1 [Crassostrea gigas]	4 IPR000504;RNA recognition motif domain IPR002999;Tudor domain IPR011009;Protein kinase-like domain superfamily IPR035979;RNA-binding domain superfamily
CGIg19054	C.gigas	sp|P97363|SPTC2_MOUSE Serine palmitoyltransferase 2 OS=Mus musculus OX=10090 GN=Sptlc2 PE=1 SV=2	XP_019923752.1 serine palmitoyltransferase 2 isoform X1 [Crassostrea gigas]	2 IPR004839;Aminotransferase, class I/classII IPR015424;Pyridoxal phosphate-dependent transferase
CGIg19096	C.gigas	sp|Q9VJ79|PDE11_DROME Dual 3',5'-cyclic-AMP and -GMP phosphodiesterase 11 OS=Drosophila melanogaster OX=7227 GN=Pde11 PE=1 SV=4	XP_011454473.2 dual 3',5'-cyclic-AMP and -GMP phosphodiesterase 11 isoform X1 [Crassostrea gigas]	3 IPR002073;3'5'-cyclic nucleotide phosphodiesterase, catalytic domain IPR003018;GAF domain IPR003607;HD/PDEase domain
CGIg19097	C.gigas	sp|Q9UN86|G3BP2_HUMAN Ras GTPase-activating protein-binding protein 2 OS=Homo sapiens OX=9606 GN=G3BP2 PE=1 SV=2	XP_011454471.1 ras GTPase-activating protein-binding protein 2 [Crassostrea gigas]XP_011454472.1 ras GTPase-activating protein-binding protein 2 [Crassostrea gigas]	7 IPR000504;RNA recognition motif domain IPR002075;Nuclear transport factor 2 domain IPR018222;Nuclear transport factor 2, eukaryote IPR032710;NTF2-like domain superfamily IPR034377;Ras GTPase-activating protein-binding protein 2 IPR035979;RNA-binding domain superfamily IPR039539;Ras GTPase-activating protein-binding protein
CGIg19110	C.gigas	sp|A7MCS3|CP089_DANRE UPF0764 protein C16orf89 homolog OS=Danio rerio OX=7955 PE=2 SV=2	XP_011418470.2 UPF0764 protein C16orf89 homolog [Crassostrea gigas]	1 IPR031751;Protein of unknown function DUF4735
CGIg19111	C.gigas	sp|Q9JJ28|FLII_MOUSE Protein flightless-1 homolog OS=Mus musculus OX=10090 GN=Flii PE=1 SV=1	XP_011418448.2 protein flightless-1 homolog isoform X4 [Crassostrea gigas]	4 IPR001611;Leucine-rich repeat IPR007122;Villin/Gelsolin IPR007123;Gelsolin-like domain IPR029919;Protein flightless-1
CGIg19194	C.gigas	sp|P27446|FYN_XIPHE Tyrosine-protein kinase Fyn OS=Xiphophorus helleri OX=8084 GN=fyn PE=2 SV=3	XP_034314806.1 tyrosine-protein kinase SRK2 [Crassostrea gigas]XP_034314807.1 tyrosine-protein kinase SRK2 [Crassostrea gigas]	6 IPR000980;SH2 domain IPR001245;Serine-threonine/tyrosine-protein kinase, catalytic domain IPR001452;SH3 domain IPR011009;Protein kinase-like domain superfamily IPR036028;SH3-like domain superfamily IPR036860;SH2 domain superfamily
CGIg19219	C.gigas	sp|Q7Z442|PK1L2_HUMAN Polycystic kidney disease protein 1-like 2 OS=Homo sapiens OX=9606 GN=PKD1L2 PE=1 SV=5	XP_034313716.1 uncharacterized protein LOC105338178 isoform X1 [Crassostrea gigas]	5 IPR001024;PLAT/LH2 domain IPR002859;PKD/REJ-like domain IPR013122;Polycystin cation channel, PKD1/PKD2 IPR035986;PKD domain superfamily IPR036392;PLAT/LH2 domain superfamily
CGIg19309	C.gigas	.	XP_011454860.2 uncharacterized protein LOC105347453 isoform X2 [Crassostrea gigas]	.
CGIg19325	C.gigas	.	XP_011454880.2 uncharacterized protein LOC105347468 [Crassostrea gigas]XP_011454881.2 uncharacterized protein LOC105347468 [Crassostrea gigas]XP_011454882.2 uncharacterized protein LOC105347468 [Crassostrea gigas]	.
CGIg19326	C.gigas	sp|A8Y5U1|RIMC1_DANRE RAB7A-interacting MON1-CCZ1 complex subunit 1 OS=Danio rerio OX=7955 GN=rimoc1 PE=2 SV=1	XP_019930551.2 UPF0600 protein C5orf51 homolog [Crassostrea gigas]	1 IPR037657;RAB7A-interacting MON1-CCZ1 complex subunit 1
CGIg19345	C.gigas	sp|Q5F3X8|SC31A_CHICK Protein transport protein Sec31A OS=Gallus gallus OX=9031 GN=SEC31A PE=2 SV=1	XP_011432042.2 protein transport protein Sec31A isoform X1 [Crassostrea gigas]	2 IPR036322;WD40-repeat-containing domain superfamily IPR040251;Protein transport protein SEC31-like
CGIg19426	C.gigas	.	XP_034339128.1 uncharacterized protein LOC105344502 [Crassostrea gigas]	.
CGIg19632	C.gigas	.	XP_011414840.2 epithelial membrane protein 1 isoform X1 [Crassostrea gigas]	1 IPR004031;PMP-22/EMP/MP20/Claudin superfamily
CGIg19883	C.gigas	sp|A7Z019|SMCA4_BOVIN Transcription activator BRG1 OS=Bos taurus OX=9913 GN=SMARCA4 PE=2 SV=1	XP_034312552.1 probable global transcription activator SNF2L2 isoform X1 [Crassostrea gigas]	11 IPR000330;SNF2, N-terminal IPR001487;Bromodomain IPR001650;Helicase, C-terminal IPR006576;BRK domain IPR014012;Helicase/SANT-associated domain IPR014978;Glutamine-Leucine-Glutamine, QLQ IPR027417;P-loop containing nucleoside triphosphate hydrolase IPR029295;Snf2, ATP coupling domain IPR030088;SWI/SNF complex subunit SMARCA2 IPR036427;Bromodomain-like superfamily IPR037259;BRK domain superfamily
CGIg20190	C.gigas	sp|Q8WPA2|AR_BOMMO Allatostatin-A receptor OS=Bombyx mori OX=7091 GN=AR PE=2 SV=1	XP_011447302.1 allatostatin-A receptor isoform X1 [Crassostrea gigas]XP_011447331.1 allatostatin-A receptor isoform X1 [Crassostrea gigas]XP_011447340.1 allatostatin-A receptor isoform X1 [Crassostrea gigas]	1 IPR000276;G protein-coupled receptor, rhodopsin-like
CGIg20390	C.gigas	sp|P49579|ACHB_XENLA Acetylcholine receptor subunit beta (Fragment) OS=Xenopus laevis OX=8355 GN=chrnb1 PE=2 SV=1	XP_034312802.1 acetylcholine receptor subunit beta [Crassostrea gigas]	5 IPR006029;Neurotransmitter-gated ion-channel transmembrane domain IPR006201;Neurotransmitter-gated ion-channel IPR006202;Neurotransmitter-gated ion-channel ligand-binding domain IPR036719;Neurotransmitter-gated ion-channel transmembrane domain superfamily IPR036734;Neurotransmitter-gated ion-channel ligand-binding domain superfamily
CGIg20391	C.gigas	sp|Q15822|ACHA2_HUMAN Neuronal acetylcholine receptor subunit alpha-2 OS=Homo sapiens OX=9606 GN=CHRNA2 PE=1 SV=2	XP_034312801.1 neuronal acetylcholine receptor subunit beta-3 [Crassostrea gigas]	5 IPR006029;Neurotransmitter-gated ion-channel transmembrane domain IPR006201;Neurotransmitter-gated ion-channel IPR006202;Neurotransmitter-gated ion-channel ligand-binding domain IPR036719;Neurotransmitter-gated ion-channel transmembrane domain superfamily IPR036734;Neurotransmitter-gated ion-channel ligand-binding domain superfamily
CGIg20834	C.gigas	.	XP_034313170.1 geminin isoform X2 [Crassostrea gigas]	1 IPR022786;Geminin/Multicilin
CGIg20835	C.gigas	sp|Q9Y6D6|BIG1_HUMAN Brefeldin A-inhibited guanine nucleotide-exchange protein 1 OS=Homo sapiens OX=9606 GN=ARFGEF1 PE=1 SV=2	XP_011448120.2 brefeldin A-inhibited guanine nucleotide-exchange protein 1 isoform X2 [Crassostrea gigas]	6 IPR000904;Sec7 domain IPR015403;Sec7, C-terminal IPR016024;Armadillo-type fold IPR032629;Mon2, dimerisation and cyclophilin-binding domain IPR032691;Guanine nucleotide exchange factor, N-terminal IPR035999;Sec7 domain superfamily
CGIg20840	C.gigas	sp|Q2PQH8|GDE_CANLF Glycogen debranching enzyme OS=Canis lupus familiaris OX=9615 GN=AGL PE=2 SV=1	XP_034313713.1 glycogen debranching enzyme isoform X2 [Crassostrea gigas]	7 IPR008928;Six-hairpin glycosidase superfamily IPR010401;Glycogen debranching enzyme IPR017853;Glycoside hydrolase superfamily IPR029436;Eukaryotic glycogen debranching enzyme, N-terminal domain IPR032788;Glycogen debranching enzyme, central domain IPR032790;Glycogen debranching enzyme, C-terminal IPR032792;Glycogen debranching enzyme, glucanotransferase domain
CGIg20843	C.gigas	sp|Q24K03|THUM1_BOVIN THUMP domain-containing protein 1 OS=Bos taurus OX=9913 GN=THUMPD1 PE=2 SV=1	XP_011421964.2 THUMP domain-containing protein 1 [Crassostrea gigas]	2 IPR004114;THUMP domain IPR040183;THUMP domain-containing protein 1-like
CGIg20896	C.gigas	.	XP_011437077.2 uncharacterized protein LOC105335087 [Crassostrea gigas]	2 IPR005247;YbhB/YbcL IPR025924;YHYH domain
CGIg20897	C.gigas	.	XP_011437078.2 uncharacterized protein LOC105335088 [Crassostrea gigas]	2 IPR005247;YbhB/YbcL IPR025924;YHYH domain
CGIg20900	C.gigas	.	XP_011437066.2 uncharacterized protein LOC105335083 [Crassostrea gigas]	.
CGIg20905	C.gigas	sp|Q8VIJ8|NPRL3_MOUSE GATOR complex protein NPRL3 OS=Mus musculus OX=10090 GN=Nprl3 PE=1 SV=1	XP_011437061.2 GATOR complex protein NPRL3-like [Crassostrea gigas]	1 IPR005365;Nitrogen permease regulator 3
CGIg20906	C.gigas	sp|P29372|3MG_HUMAN DNA-3-methyladenine glycosylase OS=Homo sapiens OX=9606 GN=MPG PE=1 SV=3	XP_011437056.2 putative 3-methyladenine DNA glycosylase isoform X1 [Crassostrea gigas]XP_011437057.2 putative 3-methyladenine DNA glycosylase isoform X1 [Crassostrea gigas]XP_011437060.2 putative 3-methyladenine DNA glycosylase isoform X1 [Crassostrea gigas]XP_034313134.1 putative 3-methyladenine DNA glycosylase isoform X1 [Crassostrea gigas]	2 IPR003180;Methylpurine-DNA glycosylase IPR011034;Formyl transferase-like, C-terminal domain superfamily
CGIg21047	C.gigas	.	XP_034311870.1 uncharacterized protein LOC117684334 [Crassostrea gigas]	3 IPR001839;Transforming growth factor-beta, C-terminal IPR015615;Transforming growth factor-beta-related IPR029034;Cystine-knot cytokine
CGIg21048	C.gigas	.	XP_019920682.1 uncharacterized protein LOC105322966 isoform X1 [Crassostrea gigas]	3 IPR001839;Transforming growth factor-beta, C-terminal IPR015615;Transforming growth factor-beta-related IPR029034;Cystine-knot cytokine
CGIg21083	C.gigas	.	XP_011412333.1 p53 and DNA damage-regulated protein 1 [Crassostrea gigas]XP_019918403.1 p53 and DNA damage-regulated protein 1 [Crassostrea gigas]XP_034311800.1 p53 and DNA damage-regulated protein 1 [Crassostrea gigas]	1 IPR030482;p53 and DNA damage-regulated protein 1
CGIg21169	C.gigas	sp|Q13257|MD2L1_HUMAN Mitotic spindle assembly checkpoint protein MAD2A OS=Homo sapiens OX=9606 GN=MAD2L1 PE=1 SV=1	XP_034311683.1 mitotic spindle assembly checkpoint protein MAD2A isoform X1 [Crassostrea gigas]XP_034311694.1 mitotic spindle assembly checkpoint protein MAD2A-like isoform X1 [Crassostrea gigas]	3 IPR003511;HORMA domain IPR036570;HORMA domain superfamily IPR045091;Mad2-like
CGIg21170	C.gigas	sp|Q92038|ACOD_CYPCA Acyl-CoA desaturase OS=Cyprinus carpio OX=7962 PE=2 SV=2	XP_034311678.1 acyl-CoA desaturase-like [Crassostrea gigas]XP_034311680.1 acyl-CoA desaturase-like [Crassostrea gigas]	2 IPR005804;Fatty acid desaturase domain IPR015876;Acyl-CoA desaturase
CGIg21196	C.gigas	sp|Q9D882|F241B_MOUSE Protein FAM241B OS=Mus musculus OX=10090 GN=Fam241b PE=1 SV=1	XP_011456293.1 protein FAM241B [Crassostrea gigas]XP_011456294.1 protein FAM241B [Crassostrea gigas]	1 IPR027953;Domain of unknown function DUF4605
CGIg21197	C.gigas	sp|Q6AXN0|UBAD1_RAT UBA-like domain-containing protein 1 OS=Rattus norvegicus OX=10116 GN=Ubald1 PE=2 SV=1	XP_011456292.1 UBA-like domain-containing protein 1 [Crassostrea gigas]	2 IPR009060;UBA-like superfamily IPR039310;UBA-like domain-containing protein 1/2
CGIg21198	C.gigas	sp|Q96PX1|RN157_HUMAN E3 ubiquitin ligase RNF157 OS=Homo sapiens OX=9606 GN=RNF157 PE=1 SV=3	XP_011456290.2 E3 ubiquitin-protein ligase MGRN1 isoform X2 [Crassostrea gigas]	2 IPR045194;E3 ubiquitin-protein ligase MGRN1/RNF157-like IPR045195;MGRN1/RNF157, modified RING finger, C3HC5-type
CGIg21257	C.gigas	.	XP_034324963.1 uncharacterized protein LOC117689142 [Crassostrea gigas]	2 IPR001130;3'-5' ssDNA/RNA exonuclease TatD-like IPR032466;Metal-dependent hydrolase
CGIg21554	C.gigas	sp|P56192|SYMC_HUMAN Methionine--tRNA ligase, cytoplasmic OS=Homo sapiens OX=9606 GN=MARS1 PE=1 SV=2	XP_019922394.2 methionine--tRNA ligase, cytoplasmic isoform X1 [Crassostrea gigas]XP_034336595.1 methionine--tRNA ligase, cytoplasmic isoform X2 [Crassostrea gigas]	10 IPR000738;WHEP-TRS domain IPR009068;S15/NS1, RNA-binding IPR009080;Aminoacyl-tRNA synthetase, class Ia, anticodon-binding IPR015413;Methionyl/Leucyl tRNA synthetase IPR023458;Methionine-tRNA ligase, type 1 IPR029038;Methionyl-tRNA synthetase, Zn-domain IPR033911;Methioninyl-tRNA synthetase core domain IPR036282;Glutathione S-transferase, C-terminal domain superfamily IPR041598;Methionine--tRNA…
CGIg21555	C.gigas	sp|Q5CZC0|FSIP2_HUMAN Fibrous sheath-interacting protein 2 OS=Homo sapiens OX=9606 GN=FSIP2 PE=2 SV=4	XP_011426085.2 uncharacterized protein LOC105327359 isoform X2 [Crassostrea gigas]	2 IPR016024;Armadillo-type fold IPR038891;Fibrous sheath-interacting protein 2
CGIg21556	C.gigas	sp|O60494|CUBN_HUMAN Cubilin OS=Homo sapiens OX=9606 GN=CUBN PE=1 SV=5	XP_011426084.2 cubilin isoform X1 [Crassostrea gigas]	6 IPR000742;EGF-like domain IPR000859;CUB domain IPR009030;Growth factor receptor cysteine-rich domain superfamily IPR024731;EGF domain IPR026823;Complement Clr-like EGF domain IPR035914;Spermadhesin, CUB domain superfamily
CGIg21777	C.gigas	.	XP_034331507.1 uncharacterized protein LOC109620264 isoform X3 [Crassostrea gigas]	3 IPR000210;BTB/POZ domain IPR011333;SKP1/BTB/POZ domain superfamily IPR036236;Zinc finger C2H2 superfamily
CGIg21778	C.gigas	sp|P56649|G3P_PANVR Glyceraldehyde-3-phosphate dehydrogenase OS=Panulirus versicolor OX=150436 PE=1 SV=1	XP_011444904.1 glyceraldehyde-3-phosphate dehydrogenase [Crassostrea gigas]	4 IPR020828;Glyceraldehyde 3-phosphate dehydrogenase, NAD(P) binding domain IPR020829;Glyceraldehyde 3-phosphate dehydrogenase, catalytic domain IPR020831;Glyceraldehyde/Erythrose phosphate dehydrogenase family IPR036291;NAD(P)-binding domain superfamily
CGIg21779	C.gigas	sp|Q5M9G3|CAPR1_RAT Caprin-1 OS=Rattus norvegicus OX=10116 GN=Caprin1 PE=1 SV=2	XP_011444906.1 caprin-1 isoform X2 [Crassostrea gigas]	2 IPR028816;Caprin IPR041637;Caprin-1 dimerization domain
CGIg21783	C.gigas	sp|Q9BXF3|CECR2_HUMAN Cat eye syndrome critical region protein 2 OS=Homo sapiens OX=9606 GN=CECR2 PE=1 SV=2	XP_034317383.1 uncharacterized protein LOC105340520 isoform X2 [Crassostrea gigas]	3 IPR001487;Bromodomain IPR029614;Cat eye syndrome critical region protein 2 IPR036427;Bromodomain-like superfamily
CGIg21821	C.gigas	.	XP_011412458.2 uncharacterized protein LOC105317505 [Crassostrea gigas]	1 IPR031424;Protein quiver
CGIg21822	C.gigas	sp|Q3T0V4|RS11_BOVIN 40S ribosomal protein S11 OS=Bos taurus OX=9913 GN=RPS11 PE=2 SV=3	XP_011412459.2 40S ribosomal protein S11 [Crassostrea gigas]	3 IPR000266;Ribosomal protein S17/S11 IPR012340;Nucleic acid-binding, OB-fold IPR032440;40S ribosomal protein S11, N-terminal
CGIg21823	C.gigas	.	XP_011412461.2 uncharacterized protein LOC105317507 [Crassostrea gigas]XP_011412462.2 uncharacterized protein LOC105317507 [Crassostrea gigas]XP_011412463.2 uncharacterized protein LOC105317507 [Crassostrea gigas]	1 IPR004031;PMP-22/EMP/MP20/Claudin superfamily
CGIg21898	C.gigas	.	XP_022322013.1 uncharacterized protein LOC111123745 [Crassostrea virginica]XP_022322022.1 uncharacterized protein LOC111123745 [Crassostrea virginica]XP_022322030.1 uncharacterized protein LOC111123745 [Crassostrea virginica]	1 IPR031424;Protein quiver
CGIg21899	C.gigas	sp|P61211|ARL1_MOUSE ADP-ribosylation factor-like protein 1 OS=Mus musculus OX=10090 GN=Arl1 PE=1 SV=1	XP_011416217.1 ADP-ribosylation factor-like protein 1 [Crassostrea gigas]XP_022295251.1 ADP-ribosylation factor-like protein 1 [Crassostrea virginica]	3 IPR006689;Small GTPase superfamily, ARF/SAR type IPR024156;Small GTPase superfamily, ARF type IPR027417;P-loop containing nucleoside triphosphate hydrolase
CGIg21900	C.gigas	sp|O22703|RZ1B_ARATH Glycine-rich RNA-binding protein RZ1B OS=Arabidopsis thaliana OX=3702 GN=RZ1B PE=2 SV=1	XP_011416219.1 serine/arginine-rich splicing factor 6 isoform X2 [Crassostrea gigas]	3 IPR000504;RNA recognition motif domain IPR035979;RNA-binding domain superfamily IPR036875;Zinc finger, CCHC-type superfamily
CGIg22074	C.gigas	sp|Q3T0Y3|ST1B1_BOVIN Sulfotransferase 1B1 OS=Bos taurus OX=9913 GN=SULT1B1 PE=1 SV=1	XP_034308707.1 sulfotransferase family cytosolic 1B member 1 isoform X1 [Crassostrea gigas]	2 IPR000863;Sulfotransferase domain IPR027417;P-loop containing nucleoside triphosphate hydrolase
CGIg22100	C.gigas	.	XP_011437329.2 uncharacterized protein LOC105335229 [Crassostrea gigas]	1 IPR029069;HotDog domain superfamily
CGIg22101	C.gigas	sp|P54317|LIPR2_HUMAN Pancreatic lipase-related protein 2 OS=Homo sapiens OX=9606 GN=PNLIPRP2 PE=1 SV=2	XP_034306430.1 pancreatic lipase-related protein 2 isoform X1 [Crassostrea gigas]	4 IPR000734;Triacylglycerol lipase family IPR013818;Lipase IPR029058;Alpha/Beta hydrolase fold IPR033906;Lipase, N-terminal
CGIg22102	C.gigas	sp|Q90352|AVT_CATCO [Arg8]-vasotocin receptor OS=Catostomus commersonii OX=7971 PE=2 SV=1	XP_019925641.2 neuropeptide S receptor [Crassostrea gigas]	1 IPR000276;G protein-coupled receptor, rhodopsin-like
CGIg22294	C.gigas	sp|Q3UIR3|DTX3L_MOUSE E3 ubiquitin-protein ligase DTX3L OS=Mus musculus OX=10090 GN=Dtx3l PE=1 SV=1	XP_011433128.2 uncharacterized protein LOC105332283 [Crassostrea gigas]XP_011433129.2 uncharacterized protein LOC105332283 [Crassostrea gigas]	3 IPR039396;Deltex, C-terminal IPR039398;Deltex family IPR043472;Macro domain-like
CGIg22295	C.gigas	sp|Q5ZMM5|ZN706_CHICK Zinc finger protein 706 OS=Gallus gallus OX=9031 GN=ZNF706 PE=3 SV=1	OWF43893.1 Zinc finger protein 706 [Mizuhopecten yessoensis]	2 IPR007513;Uncharacterised protein family SERF, N-terminal IPR045230;Zinc finger protein MBS1/2-like
CGIg22296	C.gigas	sp|B5E022|QVR_DROPS Protein quiver OS=Drosophila pseudoobscura pseudoobscura OX=46245 GN=qvr PE=3 SV=2	XP_011433127.2 protein quiver [Crassostrea gigas]	1 IPR031424;Protein quiver
CGIg22432	C.gigas	.	XP_011412210.1 uncharacterized protein LOC105317299 [Crassostrea gigas]	.
CGIg22500	C.gigas	.	XP_034303856.1 lectin BRA-3-like [Crassostrea gigas]	2 IPR001304;C-type lectin-like IPR016187;C-type lectin fold
CGIg22850	C.gigas	.	XP_021361063.1 uncharacterized protein LOC110455314 [Mizuhopecten yessoensis]	3 IPR006133;DNA-directed DNA polymerase, family B, exonuclease domain IPR012337;Ribonuclease H-like superfamily IPR040393;Three-prime repair exonuclease 1/2
CGIg23132	C.gigas	.	XP_034325175.1 peripheral myelin protein 22-like [Crassostrea gigas]	1 IPR004031;PMP-22/EMP/MP20/Claudin superfamily
CGIg23133	C.gigas	.	XP_011414014.2 uncharacterized protein LOC105318523 [Crassostrea gigas]	1 IPR004031;PMP-22/EMP/MP20/Claudin superfamily
CGIg23164	C.gigas	sp|P00186|CP1A2_MOUSE Cytochrome P450 1A2 OS=Mus musculus OX=10090 GN=Cyp1a2 PE=1 SV=1	XP_011448029.3 cytochrome P450 1A2 [Crassostrea gigas]	2 IPR001128;Cytochrome P450 IPR036396;Cytochrome P450 superfamily
CGIg23165	C.gigas	sp|P12939|CP2DA_RAT Cytochrome P450 2D10 OS=Rattus norvegicus OX=10116 GN=Cyp2d10 PE=1 SV=1	XP_011448028.2 cytochrome P450 2D10 [Crassostrea gigas]	2 IPR001128;Cytochrome P450 IPR036396;Cytochrome P450 superfamily
CGIg23166	C.gigas	.	XP_011448027.2 equistatin [Crassostrea gigas]	3 IPR000716;Thyroglobulin type-1 IPR009030;Growth factor receptor cysteine-rich domain superfamily IPR036857;Thyroglobulin type-1 superfamily
CGIg23225	C.gigas	sp|A6NIZ1|RP1BL_HUMAN Ras-related protein Rap-1b-like protein OS=Homo sapiens OX=9606 PE=2 SV=1	XP_022335838.1 GTP-binding protein Di-Ras2-like [Crassostrea virginica]	3 IPR001806;Small GTPase IPR020849;Small GTPase, Ras-type IPR027417;P-loop containing nucleoside triphosphate hydrolase
CGIg23226	C.gigas	sp|A7T1N0|TMP2L_NEMVE Transient receptor potential cation channel subfamily M member-like 2 OS=Nematostella vectensis OX=45351 GN=TRPM2 PE=1 SV=1	XP_019924534.2 transient receptor potential cation channel subfamily M member-like 2 isoform X6 [Crassostrea gigas]	4 IPR005821;Ion transport domain IPR015797;NUDIX hydrolase-like domain superfamily IPR029594;Transient receptor potential cation channel subfamily M member 2 IPR041491;TRPM, SLOG domain
CGIg23247	C.gigas	.	XP_019927316.2 uncharacterized protein LOC105339128 isoform X2 [Crassostrea gigas]	1 IPR011735;HtrL protein
CGIg23294	C.gigas	sp|P49326|FMO5_HUMAN Flavin-containing monooxygenase 5 OS=Homo sapiens OX=9606 GN=FMO5 PE=1 SV=2	XP_011423095.2 dimethylaniline monooxygenase [N-oxide-forming] 5 [Crassostrea gigas]XP_011423096.2 dimethylaniline monooxygenase [N-oxide-forming] 5 [Crassostrea gigas]XP_011423097.2 dimethylaniline monooxygenase [N-oxide-forming] 5 [Crassostrea gigas]	2 IPR020946;Flavin monooxygenase-like IPR036188;FAD/NAD(P)-binding domain superfamily
CGIg23295	C.gigas	.	XP_034314214.1 uncharacterized protein LOC117684778 [Crassostrea gigas]	1 IPR036036;SOCS box-like domain superfamily
CGIg23358	C.gigas	sp|Q8TDR0|MIPT3_HUMAN TRAF3-interacting protein 1 OS=Homo sapiens OX=9606 GN=TRAF3IP1 PE=1 SV=1	XP_034322008.1 TRAF3-interacting protein 1 isoform X1 [Crassostrea gigas]	3 IPR018799;TRAF3-interacting protein 1 IPR040468;TRAF3-interacting protein 1, N-terminal IPR041476;TRAF3-interacting protein 1, C-terminal domain
CGIg23428	C.gigas	sp|Q8IX29|FBX16_HUMAN F-box only protein 16 OS=Homo sapiens OX=9606 GN=FBXO16 PE=1 SV=1	XP_011432590.1 F-box only protein 16 [Crassostrea gigas]	2 IPR001810;F-box domain IPR036047;F-box-like domain superfamily
CGIg23429	C.gigas	sp|Q3L1C9|STAUH_APLCA Double-stranded RNA-binding protein Staufen homolog OS=Aplysia californica OX=6500 PE=1 SV=1	XP_034323124.1 double-stranded RNA-binding protein Staufen homolog isoform X1 [Crassostrea gigas]	3 IPR014720;Double-stranded RNA-binding domain IPR032478;Staufen, C-terminal IPR044464;Staufen 2, second double-stranded RNA binding domain
CGIg23640	C.gigas	sp|Q66H95|DIRC2_RAT Solute carrier family 49 member 4 OS=Rattus norvegicus OX=10116 GN=Slc49a4 PE=2 SV=1	XP_034303360.1 solute carrier family 49 member 4-like [Crassostrea gigas]	2 IPR011701;Major facilitator superfamily IPR036259;MFS transporter superfamily
CGIg23641	C.gigas	.	XP_034303374.1 solute carrier family 49 member 4 isoform X1 [Crassostrea gigas]	1 IPR036259;MFS transporter superfamily
CGIg23643	C.gigas	.	XP_011454616.2 uncharacterized protein LOC105347304 [Crassostrea gigas]	2 IPR001073;C1q domain IPR008983;Tumour necrosis factor-like domain superfamily
CGIg23737	C.gigas	sp|Q14117|DPYS_HUMAN Dihydropyrimidinase OS=Homo sapiens OX=9606 GN=DPYS PE=1 SV=1	XP_011445024.2 dihydropyrimidinase isoform X1 [Crassostrea gigas]XP_034318289.1 dihydropyrimidinase isoform X1 [Crassostrea gigas]	4 IPR006680;Amidohydrolase-related IPR011059;Metal-dependent hydrolase, composite domain superfamily IPR011778;Hydantoinase/dihydropyrimidinase IPR032466;Metal-dependent hydrolase
CGIg23738	C.gigas	sp|Q28H76|TRMBA_XENTR tRNA (guanine-N(7)-)-methyltransferase A OS=Xenopus tropicalis OX=8364 GN=mettl1-A PE=2 SV=2	XP_011445032.2 tRNA (guanine-N(7)-)-methyltransferase isoform X3 [Crassostrea gigas]	2 IPR003358;tRNA (guanine-N-7) methyltransferase, Trmb type IPR029063;S-adenosyl-L-methionine-dependent methyltransferase superfamily
CGIg23793	C.gigas	sp|P24721|ASGR2_MOUSE Asialoglycoprotein receptor 2 OS=Mus musculus OX=10090 GN=Asgr2 PE=1 SV=1	XP_034319635.1 perlucin-like protein isoform X2 [Crassostrea gigas]	2 IPR001304;C-type lectin-like IPR016187;C-type lectin fold
CGIg23794	C.gigas	sp|P86854|PLCL_MYTGA Perlucin-like protein OS=Mytilus galloprovincialis OX=29158 PE=1 SV=1	XP_011414651.1 perlucin-like protein [Crassostrea gigas]XP_034319616.1 perlucin-like protein [Crassostrea gigas]	2 IPR001304;C-type lectin-like IPR016187;C-type lectin fold
CGIg23795	C.gigas	sp|P24721|ASGR2_MOUSE Asialoglycoprotein receptor 2 OS=Mus musculus OX=10090 GN=Asgr2 PE=1 SV=1	XP_034318774.1 perlucin-like protein [Crassostrea gigas]	2 IPR001304;C-type lectin-like IPR016187;C-type lectin fold
CGIg23796	C.gigas	sp|P04323|POL3_DROME Retrovirus-related Pol polyprotein from transposon 17.6 OS=Drosophila melanogaster OX=7227 GN=pol PE=4 SV=1	XP_033727633.1 uncharacterized protein LOC117316964 [Pecten maximus]	6 IPR000477;Reverse transcriptase domain IPR001584;Integrase, catalytic core IPR012337;Ribonuclease H-like superfamily IPR041577;Reverse transcriptase/retrotransposon-derived protein, RNase H-like domain IPR041588;Integrase zinc-binding domain IPR043502;DNA/RNA polymerase superfamily
CGIg23798	C.gigas	sp|P24721|ASGR2_MOUSE Asialoglycoprotein receptor 2 OS=Mus musculus OX=10090 GN=Asgr2 PE=1 SV=1	XP_011414649.1 perlucin-like protein [Crassostrea gigas]	2 IPR001304;C-type lectin-like IPR016187;C-type lectin fold
CGIg23799	C.gigas	sp|P86854|PLCL_MYTGA Perlucin-like protein OS=Mytilus galloprovincialis OX=29158 PE=1 SV=1	XP_011414646.2 perlucin-like protein isoform X2 [Crassostrea gigas]XP_034318733.1 perlucin-like protein isoform X3 [Crassostrea gigas]	2 IPR001304;C-type lectin-like IPR016187;C-type lectin fold
CGIg23800	C.gigas	sp|Q6DDF0|WDR37_XENLA WD repeat-containing protein 37 OS=Xenopus laevis OX=8355 GN=wdr37 PE=2 SV=1	XP_011414642.1 WD repeat-containing protein 37 isoform X1 [Crassostrea gigas]	1 IPR036322;WD40-repeat-containing domain superfamily
CGIg23904	C.gigas	sp|Q9Y6N9|USH1C_HUMAN Harmonin OS=Homo sapiens OX=9606 GN=USH1C PE=1 SV=3	XP_022316588.1 uncharacterized protein LOC111120143 isoform X2 [Crassostrea virginica]	3 IPR001478;PDZ domain IPR030237;Harmonin IPR036034;PDZ superfamily
CGIg24177	C.gigas	sp|B3EWZ5|MLRP1_ACRMI MAM and LDL-receptor class A domain-containing protein 1 (Fragment) OS=Acropora millepora OX=45264 PE=1 SV=1	XP_034302557.1 MAM and LDL-receptor class A domain-containing protein 1-like isoform X2 [Crassostrea gigas]	6 IPR000859;CUB domain IPR000998;MAM domain IPR001506;Peptidase M12A IPR013320;Concanavalin A-like lectin/glucanase domain superfamily IPR034035;Astacin-like metallopeptidase domain IPR035914;Spermadhesin, CUB domain superfamily
CGIg24178	C.gigas	sp|B3EWZ5|MLRP1_ACRMI MAM and LDL-receptor class A domain-containing protein 1 (Fragment) OS=Acropora millepora OX=45264 PE=1 SV=1	XP_034302566.1 MAM and LDL-receptor class A domain-containing protein 1 [Crassostrea gigas]	6 IPR000859;CUB domain IPR000998;MAM domain IPR001506;Peptidase M12A IPR013320;Concanavalin A-like lectin/glucanase domain superfamily IPR034035;Astacin-like metallopeptidase domain IPR035914;Spermadhesin, CUB domain superfamily
CGIg24184	C.gigas	.	XP_034298911.1 uncharacterized protein LOC117680700 [Crassostrea gigas]	1 IPR000276;G protein-coupled receptor, rhodopsin-like
CGIg24185	C.gigas	sp|Q8N448|LNX2_HUMAN Ligand of Numb protein X 2 OS=Homo sapiens OX=9606 GN=LNX2 PE=1 SV=1	XP_034302678.1 LOW QUALITY PROTEIN: ligand of Numb protein X 2 [Crassostrea gigas]	3 IPR001293;Zinc finger, TRAF-type IPR001478;PDZ domain IPR036034;PDZ superfamily
CGIg24229	C.gigas	.	XP_011413182.2 uncharacterized protein LOC105318014 [Crassostrea gigas]XP_011413186.2 uncharacterized protein LOC105318014 [Crassostrea gigas]	2 IPR002048;EF-hand domain IPR011992;EF-hand domain pair
CGIg24230	C.gigas	sp|Q3A8Q0|PDXT_CARHZ Pyridoxal 5'-phosphate synthase subunit PdxT OS=Carboxydothermus hydrogenoformans (strain ATCC BAA-161 / DSM 6008 / Z-2901) OX=246194 GN=pdxT PE=3 SV=1	XP_011413131.2 pyridoxal 5'-phosphate synthase subunit PdxT [Crassostrea gigas]XP_011413140.2 pyridoxal 5'-phosphate synthase subunit PdxT [Crassostrea gigas]XP_011413149.2 pyridoxal 5'-phosphate synthase subunit PdxT [Crassostrea gigas]XP_011413155.2 pyridoxal 5'-phosphate synthase subunit PdxT [Crassostrea gigas]XP_034336181.1 pyridoxal 5'-phosphate synthase subunit PdxT [Crassostrea gigas]XP_0…	2 IPR002161;Pyridoxal 5'-phosphate synthase subunit PdxT/SNO IPR029062;Class I glutamine amidotransferase-like
CGIg24231	C.gigas	sp|Q8WPW2|PDX1_SUBDO Pyridoxal 5'-phosphate synthase subunit SNZERR OS=Suberites domuncula OX=55567 GN=SNZERR PE=2 SV=2	XP_011413170.1 pyridoxal 5'-phosphate synthase subunit SNZERR [Crassostrea gigas]	3 IPR001852;Pyridoxal 5'-phosphate synthase subunit PdxS/SNZ IPR011060;Ribulose-phosphate binding barrel IPR033755;PdxS/SNZ N-terminal domain
CGIg24440	C.gigas	.	XP_034315421.1 uncharacterized protein LOC105336680 isoform X1 [Crassostrea gigas]	.
CGIg24456	C.gigas	.	XP_034318028.1 HCLS1-binding protein 3 isoform X1 [Crassostrea gigas]	3 IPR001683;Phox homology IPR036871;PX domain superfamily IPR039701;HCLS1-binding protein 3
CGIg24458	C.gigas	.	XP_034306820.1 uncharacterized protein LOC109621053 [Crassostrea gigas]	.
CGIg24460	C.gigas	sp|P44718|Y454_HAEIN Uncharacterized metal-dependent hydrolase HI_0454 OS=Haemophilus influenzae (strain ATCC 51907 / DSM 11121 / KW20 / Rd) OX=71421 GN=HI_0454 PE=3 SV=1	XP_019922291.1 uncharacterized protein LOC105327069 [Crassostrea gigas]XP_019922292.1 uncharacterized protein LOC105327069 [Crassostrea gigas]XP_019922293.1 uncharacterized protein LOC105327069 [Crassostrea gigas]XP_019922294.1 uncharacterized protein LOC105327069 [Crassostrea gigas]XP_034322713.1 uncharacterized protein LOC105327069 [Crassostrea gigas]	2 IPR001130;3'-5' ssDNA/RNA exonuclease TatD-like IPR032466;Metal-dependent hydrolase
CGIg24461	C.gigas	sp|P44718|Y454_HAEIN Uncharacterized metal-dependent hydrolase HI_0454 OS=Haemophilus influenzae (strain ATCC 51907 / DSM 11121 / KW20 / Rd) OX=71421 GN=HI_0454 PE=3 SV=1	XP_019924502.2 uncharacterized metal-dependent hydrolase HI_0454-like [Crassostrea gigas]XP_019924506.2 uncharacterized metal-dependent hydrolase HI_0454-like [Crassostrea gigas]	2 IPR001130;3'-5' ssDNA/RNA exonuclease TatD-like IPR032466;Metal-dependent hydrolase
CGIg24466	C.gigas	sp|Q9Y289|SC5A6_HUMAN Sodium-dependent multivitamin transporter OS=Homo sapiens OX=9606 GN=SLC5A6 PE=1 SV=2	XP_019918013.2 sodium-coupled monocarboxylate transporter 1 isoform X1 [Crassostrea gigas]	1 IPR001734;Sodium/solute symporter
CGIg24557	C.gigas	.	XP_011425675.1 uncharacterized protein LOC105327077 [Crassostrea gigas]	.
CGIg24558	C.gigas	.	XP_034322708.1 uncharacterized protein LOC105340950 [Crassostrea gigas]	1 IPR011010;DNA breaking-rejoining enzyme, catalytic core
CGIg24845	C.gigas	.	XP_034329429.1 uncharacterized protein LOC105344780 [Crassostrea gigas]	.
CGIg25226	C.gigas	sp|Q5ZIZ2|SMYD5_CHICK Histone-lysine N-trimethyltransferase SMYD5 OS=Gallus gallus OX=9031 GN=SMYD5 PE=2 SV=1	XP_011432291.2 SET and MYND domain-containing protein 5 [Crassostrea gigas]	3 IPR001214;SET domain IPR044422;SMYD5, SET domain IPR046341;SET domain superfamily
CGIg25349	C.gigas	.	XP_011427718.2 uncharacterized protein C6orf163 homolog [Crassostrea gigas]	1 IPR038927;Uncharacterized protein C6orf163
CGIg25430	C.gigas	.	XP_034327517.1 uncharacterized protein LOC117680394 [Crassostrea gigas]	.
CGIg25750	C.gigas	sp|Q6GM59|MOT12_XENLA Monocarboxylate transporter 12 OS=Xenopus laevis OX=8355 GN=slc16a12 PE=2 SV=1	XP_034328244.1 monocarboxylate transporter 12-like [Crassostrea gigas]XP_034328245.1 monocarboxylate transporter 12-like [Crassostrea gigas]	2 IPR011701;Major facilitator superfamily IPR036259;MFS transporter superfamily
CGIg25777	C.gigas	sp|Q5VTD9|GFI1B_HUMAN Zinc finger protein Gfi-1b OS=Homo sapiens OX=9606 GN=GFI1B PE=1 SV=1	XP_011414856.2 zinc finger protein Gfi-1b-like [Crassostrea gigas]	1 IPR036236;Zinc finger C2H2 superfamily
CGIg25778	C.gigas	sp|Q5R930|MSRB3_PONAB Methionine-R-sulfoxide reductase B3 OS=Pongo abelii OX=9601 GN=MSRB3 PE=2 SV=2	XP_011414855.1 peptide methionine sulfoxide reductase MsrB-like [Crassostrea gigas]	3 IPR002579;Peptide methionine sulphoxide reductase MrsB domain IPR011057;Mss4-like superfamily IPR028427;Peptide methionine sulfoxide reductase MsrB
CGIg25779	C.gigas	.	.	.
CGIg25780	C.gigas	.	XP_034328280.1 uncharacterized protein LOC105346032 isoform X1 [Crassostrea gigas]	1 IPR029030;Caspase-like domain superfamily
CGIg26011	C.gigas	.	XP_034328480.1 uncharacterized protein LOC105324986 [Crassostrea gigas]	3 IPR001304;C-type lectin-like IPR016187;C-type lectin fold IPR022041;Farnesoic acid O-methyl transferase
CGIg26197	C.gigas	sp|Q90788|NKX25_CHICK Homeobox protein Nkx-2.5 OS=Gallus gallus OX=9031 GN=NKX-2.5 PE=2 SV=1	XP_011454993.1 homeobox protein Nkx-2.5 [Crassostrea gigas]	2 IPR001356;Homeobox domain IPR009057;Homeobox-like domain superfamily
CGIg26226	C.gigas	.	XP_034327379.1 uncharacterized protein LOC117689732 [Crassostrea gigas]	.
CGIg26235	C.gigas	.	XP_019920384.1 mu-type opioid receptor-like [Crassostrea gigas]	1 IPR000276;G protein-coupled receptor, rhodopsin-like
CGIg26361	C.gigas	.	XP_034329298.1 uncharacterized protein LOC105327651 isoform X1 [Crassostrea gigas]	1 IPR010281;Protein of unknown function DUF885
CGIg26372	C.gigas	sp|Q99M51|NCK1_MOUSE Cytoplasmic protein NCK1 OS=Mus musculus OX=10090 GN=Nck1 PE=1 SV=1	XP_011446301.1 cytoplasmic protein NCK1 [Crassostrea gigas]	5 IPR000980;SH2 domain IPR001452;SH3 domain IPR028524;Cytoplasmic protein NCK2 IPR036028;SH3-like domain superfamily IPR036860;SH2 domain superfamily
CGIg26373	C.gigas	sp|Q7PCK7|XRRA1_BOVIN X-ray radiation resistance-associated protein 1 (Fragment) OS=Bos taurus OX=9913 GN=XRRA1 PE=2 SV=2	XP_011446299.2 X-ray radiation resistance-associated protein 1 [Crassostrea gigas]	1 IPR038894;X-ray radiation resistance-associated protein 1
CGIg26561	C.gigas	sp|Q3SZ65|IF4A2_BOVIN Eukaryotic initiation factor 4A-II OS=Bos taurus OX=9913 GN=EIF4A2 PE=2 SV=1	XP_034330093.1 eukaryotic initiation factor 4A-I [Crassostrea gigas]	4 IPR001650;Helicase, C-terminal IPR011545;DEAD/DEAH box helicase domain IPR027417;P-loop containing nucleoside triphosphate hydrolase IPR044728;ATP-dependent RNA helicase eIF4A, DEAD-box helicase domain
CGIg26562	C.gigas	sp|Q9CSP9|TTC14_MOUSE Tetratricopeptide repeat protein 14 OS=Mus musculus OX=10090 GN=Ttc14 PE=1 SV=2	XP_022288325.1 thyroid hormone receptor-associated protein 3-like isoform X2 [Crassostrea virginica]	2 IPR011990;Tetratricopeptide-like helical domain superfamily IPR039190;Tetratricopeptide repeat protein 14
CGIg26578	C.gigas	sp|P17666|CP2CE_RABIT Cytochrome P450 2C14 OS=Oryctolagus cuniculus OX=9986 GN=CYP2C14 PE=2 SV=1	XP_011435299.2 cytochrome P450 2C14 [Crassostrea gigas]	2 IPR001128;Cytochrome P450 IPR036396;Cytochrome P450 superfamily
CGIg26579	C.gigas	sp|Q91X77|CY250_MOUSE Cytochrome P450 2C50 OS=Mus musculus OX=10090 GN=Cyp2c50 PE=1 SV=2	XP_011435294.1 cytochrome P450 2C50 isoform X1 [Crassostrea gigas]	2 IPR001128;Cytochrome P450 IPR036396;Cytochrome P450 superfamily
CGIg26580	C.gigas	sp|P17666|CP2CE_RABIT Cytochrome P450 2C14 OS=Oryctolagus cuniculus OX=9986 GN=CYP2C14 PE=2 SV=1	XP_034330115.1 cytochrome P450 2C50 isoform X2 [Crassostrea gigas]	2 IPR001128;Cytochrome P450 IPR036396;Cytochrome P450 superfamily
CGIg26639	C.gigas	.	XP_034330171.1 clarin-3 isoform X2 [Crassostrea gigas]	1 IPR026748;Clarin
CGIg26640	C.gigas	sp|Q3UQ28|PXDN_MOUSE Peroxidasin homolog OS=Mus musculus OX=10090 GN=Pxdn PE=1 SV=2	XP_034306779.1 neuroglian isoform X3 [Crassostrea gigas]	2 IPR013098;Immunoglobulin I-set IPR036179;Immunoglobulin-like domain superfamily
CGIg26707	C.gigas	sp|Q9W735|PRM1A_DANRE Prominin-1-A OS=Danio rerio OX=7955 GN=prom1a PE=2 SV=2	XP_011430647.2 prominin-1-A isoform X1 [Crassostrea gigas]XP_019923789.2 prominin-1-A isoform X1 [Crassostrea gigas]XP_034328953.1 prominin-1-A isoform X1 [Crassostrea gigas]XP_034328954.1 prominin-1-A isoform X1 [Crassostrea gigas]	1 IPR008795;Prominin
CGIg26735	C.gigas	sp|B0JZG0|S23A2_XENTR Solute carrier family 23 member 2 OS=Xenopus tropicalis OX=8364 GN=slc23a2 PE=2 SV=1	XP_011441065.2 solute carrier family 23 member 2 [Crassostrea gigas]XP_011441092.2 solute carrier family 23 member 2 [Crassostrea gigas]XP_034329085.1 solute carrier family 23 member 2 [Crassostrea gigas]XP_034329086.1 solute carrier family 23 member 2 [Crassostrea gigas]	1 IPR006043;Nucleobase cation symporter 2 family
CGIg26736	C.gigas	sp|Q9WTW8|S23A2_RAT Solute carrier family 23 member 2 OS=Rattus norvegicus OX=10116 GN=Slc23a2 PE=1 SV=2	XP_034329087.1 solute carrier family 23 member 2-like [Crassostrea gigas]	1 IPR006043;Nucleobase cation symporter 2 family
CGIg26737	C.gigas	sp|Q9WTW8|S23A2_RAT Solute carrier family 23 member 2 OS=Rattus norvegicus OX=10116 GN=Slc23a2 PE=1 SV=2	XP_034329088.1 solute carrier family 23 member 2 [Crassostrea gigas]	1 IPR006043;Nucleobase cation symporter 2 family
CGIg26766	C.gigas	sp|Q0IH24|SPEF1_XENLA Sperm flagellar protein 1 OS=Xenopus laevis OX=8355 GN=spef1 PE=2 SV=1	XP_034327696.1 sperm flagellar protein 1 isoform X3 [Crassostrea gigas]	2 IPR010441;CH-like domain in sperm protein IPR036872;CH domain superfamily
CGIg27177	C.gigas	sp|Q498E6|KT5AB_XENLA N-lysine methyltransferase KMT5A-B OS=Xenopus laevis OX=8355 GN=kmt5a-b PE=1 SV=1	XP_034309208.1 uncharacterized protein LOC105338989 isoform X2 [Crassostrea gigas]	1 IPR046341;SET domain superfamily
CGIg27543	C.gigas	sp|Q8CGX0|IF2B1_RAT Insulin-like growth factor 2 mRNA-binding protein 1 OS=Rattus norvegicus OX=10116 GN=Igf2bp1 PE=1 SV=1	XP_011412017.1 insulin-like growth factor 2 mRNA-binding protein 2 isoform X3 [Crassostrea gigas]XP_019918294.1 insulin-like growth factor 2 mRNA-binding protein 2 isoform X3 [Crassostrea gigas]XP_034309593.1 insulin-like growth factor 2 mRNA-binding protein 2 isoform X3 [Crassostrea gigas]	4 IPR000504;RNA recognition motif domain IPR004088;K Homology domain, type 1 IPR035979;RNA-binding domain superfamily IPR036612;K Homology domain, type 1 superfamily
CGIg27548	C.gigas	.	XP_011411957.2 uncharacterized protein LOC105317117 [Crassostrea gigas]XP_019918283.2 uncharacterized protein LOC105317117 [Crassostrea gigas]	.
CGIg27568	C.gigas	sp|Q3ULW8|PARP3_MOUSE Protein mono-ADP-ribosyltransferase PARP3 OS=Mus musculus OX=10090 GN=Parp3 PE=2 SV=1	XP_034308716.1 protein mono-ADP-ribosyltransferase PARP3 [Crassostrea gigas]XP_034308717.1 protein mono-ADP-ribosyltransferase PARP3 [Crassostrea gigas]	6 IPR004102;Poly(ADP-ribose) polymerase, regulatory domain IPR008893;WGR domain IPR012317;Poly(ADP-ribose) polymerase, catalytic domain IPR031275;Protein mono-ADP-ribosyltransferase PARP3 IPR036616;Poly(ADP-ribose) polymerase, regulatory domain superfamily IPR036930;WGR domain superfamily
CGIg27569	C.gigas	.	XP_034308715.1 wolframin [Crassostrea gigas]	3 IPR026209;Wolframin family IPR045400;Wolframin, cysteine-rich domain IPR045461;Wolframin, OB-fold domain
CGIg27570	C.gigas	.	.	.
CGIg27572	C.gigas	.	XP_034308722.1 uncharacterized protein LOC105343880 isoform X2 [Crassostrea gigas]	.
CGIg27573	C.gigas	sp|Q9U539|OCT1_CAEEL Organic cation transporter 1 OS=Caenorhabditis elegans OX=6239 GN=oct-1 PE=1 SV=3	XP_011414351.2 organic cation transporter protein-like [Crassostrea gigas]	2 IPR005828;Major facilitator, sugar transporter-like IPR036259;MFS transporter superfamily
CGIg27574	C.gigas	sp|Q9H015|S22A4_HUMAN Solute carrier family 22 member 4 OS=Homo sapiens OX=9606 GN=SLC22A4 PE=1 SV=3	XP_034308723.1 organic cation transporter protein-like [Crassostrea gigas]XP_034308724.1 organic cation transporter protein-like [Crassostrea gigas]	2 IPR005828;Major facilitator, sugar transporter-like IPR036259;MFS transporter superfamily
CGIg27575	C.gigas	sp|Q9U539|OCT1_CAEEL Organic cation transporter 1 OS=Caenorhabditis elegans OX=6239 GN=oct-1 PE=1 SV=3	XP_034308723.1 organic cation transporter protein-like [Crassostrea gigas]XP_034308724.1 organic cation transporter protein-like [Crassostrea gigas]	2 IPR005828;Major facilitator, sugar transporter-like IPR036259;MFS transporter superfamily
CGIg27576	C.gigas	sp|Q8K4P8|HECW1_MOUSE E3 ubiquitin-protein ligase HECW1 OS=Mus musculus OX=10090 GN=Hecw1 PE=1 SV=3	XP_011422025.2 E3 ubiquitin-protein ligase HECW2 [Crassostrea gigas]	8 IPR000008;C2 domain IPR000569;HECT domain IPR001202;WW domain IPR032348;E3 ubiquitin-protein ligase HECW1/2, N-terminal IPR035892;C2 domain superfamily IPR035983;HECT, E3 ligase catalytic domain IPR036020;WW domain superfamily IPR040524;E3 ubiquitin-protein ligase HECW1, helical box domain
CGIg27577	C.gigas	.	XP_011422026.2 BRCA1-associated RING domain protein 1 isoform X1 [Crassostrea gigas]	5 IPR001357;BRCT domain IPR002110;Ankyrin repeat IPR036420;BRCT domain superfamily IPR036770;Ankyrin repeat-containing domain superfamily IPR039503;BARD1, Zinc finger, RING-type
CGIg27578	C.gigas	.	XP_034308729.1 muscle M-line assembly protein unc-89-like isoform X2 [Crassostrea gigas]	.
CGIg27585	C.gigas	sp|Q9PTY0|ATPB_CYPCA ATP synthase subunit beta, mitochondrial OS=Cyprinus carpio OX=7962 GN=ATP5F1B PE=2 SV=1	XP_034308739.1 ATP synthase subunit beta, mitochondrial [Crassostrea gigas]	4 IPR000194;ATPase, F1/V1/A1 complex, alpha/beta subunit, nucleotide-binding domain IPR004100;ATPase, F1/V1/A1 complex, alpha/beta subunit, N-terminal domain IPR027417;P-loop containing nucleoside triphosphate hydrolase IPR036121;ATPase, F1/V1/A1 complex, alpha/beta subunit, N-terminal domain superfamily
CGIg27586	C.gigas	sp|Q64424|LIPR2_MYOCO Pancreatic lipase-related protein 2 OS=Myocastor coypus OX=10157 GN=PNLIPRP2 PE=1 SV=1	XP_034308740.1 pancreatic lipase-related protein 2-like [Crassostrea gigas]	4 IPR000734;Triacylglycerol lipase family IPR013818;Lipase IPR029058;Alpha/Beta hydrolase fold IPR033906;Lipase, N-terminal
CGIg27592	C.gigas	sp|Q96RJ6|FER3L_HUMAN Fer3-like protein OS=Homo sapiens OX=9606 GN=FERD3L PE=1 SV=1	XP_011434946.2 protein Fer3 [Crassostrea gigas]	2 IPR011598;Myc-type, basic helix-loop-helix (bHLH) domain IPR036638;Helix-loop-helix DNA-binding domain superfamily
CGIg27593	C.gigas	.	XP_011434947.2 poly [ADP-ribose] polymerase tankyrase-2 isoform X1 [Crassostrea gigas]	2 IPR002110;Ankyrin repeat IPR036770;Ankyrin repeat-containing domain superfamily
CGIg27596	C.gigas	sp|Q17320|WHITE_CERCA Protein white OS=Ceratitis capitata OX=7213 GN=W PE=2 SV=1	XP_034308753.1 protein white isoform X2 [Crassostrea gigas]	4 IPR003439;ABC transporter-like, ATP-binding domain IPR013525;ABC-2 type transporter IPR027417;P-loop containing nucleoside triphosphate hydrolase IPR043926;ABC transporter family G domain
CGIg27598	C.gigas	sp|Q9UBU7|DBF4A_HUMAN Protein DBF4 homolog A OS=Homo sapiens OX=9606 GN=DBF4 PE=1 SV=1	XP_034308756.1 uncharacterized protein LOC105330887 isoform X1 [Crassostrea gigas]	1 IPR006572;Zinc finger, DBF-type
CGIg27909	C.gigas	sp|O16025|AOSL_PLEHO Allene oxide synthase-lipoxygenase protein OS=Plexaura homomalla OX=47982 PE=1 SV=1	XP_034310165.1 allene oxide synthase-lipoxygenase protein-like isoform X2 [Crassostrea gigas]	5 IPR000907;Lipoxygenase IPR001024;PLAT/LH2 domain IPR013819;Lipoxygenase, C-terminal IPR036226;Lipoxigenase, C-terminal domain superfamily IPR036392;PLAT/LH2 domain superfamily
CGIg27912	C.gigas	sp|O16025|AOSL_PLEHO Allene oxide synthase-lipoxygenase protein OS=Plexaura homomalla OX=47982 PE=1 SV=1	XP_034310163.1 allene oxide synthase-lipoxygenase protein [Crassostrea gigas]	5 IPR000907;Lipoxygenase IPR001024;PLAT/LH2 domain IPR013819;Lipoxygenase, C-terminal IPR036226;Lipoxigenase, C-terminal domain superfamily IPR036392;PLAT/LH2 domain superfamily
CGIg27913	C.gigas	.	XP_019920553.2 uncharacterized protein LOC105322628 isoform X2 [Crassostrea gigas]	3 IPR002641;Patatin-like phospholipase domain IPR011992;EF-hand domain pair IPR016035;Acyl transferase/acyl hydrolase/lysophospholipase
CGIg27945	C.gigas	.	XP_034308569.1 hemolymph lipopolysaccharide-binding protein-like isoform X2 [Crassostrea gigas]	1 IPR016187;C-type lectin fold
CGIg28047	C.gigas	.	XP_034308506.1 hyphally regulated cell wall protein 1-like [Crassostrea gigas]	.
CGIg28048	C.gigas	sp|Q8LPL3|ASO_ARATH L-ascorbate oxidase OS=Arabidopsis thaliana OX=3702 GN=AAO PE=1 SV=1	XP_034309104.1 laccase-24 [Crassostrea gigas]	5 IPR001117;Multicopper oxidase, type 1 IPR008972;Cupredoxin IPR011706;Multicopper oxidase, C-terminal IPR011707;Multicopper oxidase, N-termianl IPR045087;Multicopper oxidase
CGIg28071	C.gigas	.	XP_011443482.1 uncharacterized protein LOC105339585 [Crassostrea gigas]	2 IPR001304;C-type lectin-like IPR016187;C-type lectin fold
CGIg28072	C.gigas	.	XP_011443481.2 uncharacterized protein LOC105339584 [Crassostrea gigas]	2 IPR001304;C-type lectin-like IPR016187;C-type lectin fold
CGIg28075	C.gigas	sp|P14133|ASO_CUCSA L-ascorbate oxidase OS=Cucumis sativus OX=3659 PE=1 SV=1	XP_034309130.1 L-ascorbate oxidase [Crassostrea gigas]	5 IPR001117;Multicopper oxidase, type 1 IPR008972;Cupredoxin IPR011706;Multicopper oxidase, C-terminal IPR011707;Multicopper oxidase, N-termianl IPR045087;Multicopper oxidase
CGIg28076	C.gigas	sp|B9FJH4|LAC12_ORYSJ Laccase-12 OS=Oryza sativa subsp. japonica OX=39947 GN=LAC12 PE=3 SV=2	XP_034309131.1 L-ascorbate oxidase [Crassostrea gigas]	5 IPR001117;Multicopper oxidase, type 1 IPR008972;Cupredoxin IPR011706;Multicopper oxidase, C-terminal IPR011707;Multicopper oxidase, N-termianl IPR045087;Multicopper oxidase
