# Supplementary material for: Construction and analysis of the chromosome-level haplotype-resolved genomes of two Crassostrea oyster congeners: Crassostrea angulata and Crassostrea gigas
Source: Gigascience. 2023 Oct 3;12:giad077. doi: 10.1093/gigascience/giad077 (PMC10546077; doi:10.1093/gigascience/giad077)
Supplement: giad077_Supplemental_Files [file giad077_supplemental_files.zip › Table_S7.xlsx]

## Sheet: 1
##Table S7 The enriched KEGG pathways of the genes under selection.
MapID	Pathway	GeneNo	Pvalue	Species
map04022	cGMP-PKG signaling pathway	19	0.001406	C.angulata
map00030	Pentose phosphate pathway	6	0.002942	C.angulata
map04930	Type II diabetes mellitus	5	0.003352	C.angulata
map04975	Fat digestion and absorption	8	0.003541	C.angulata
map02020	Two-component system	5	0.006231	C.angulata
map00230	Purine metabolism	12	0.006904	C.angulata
map04974	Protein digestion and absorption	13	0.00772	C.angulata
map04710	Circadian rhythm	5	0.007759	C.angulata
map00930	Caprolactam degradation	3	0.01031	C.angulata
map00910	Nitrogen metabolism	5	0.01156	C.angulata
map00630	Glyoxylate and dicarboxylate metabolism	6	0.01173	C.angulata
map04512	ECM-receptor interaction	13	0.01391	C.angulata
map04925	Aldosterone synthesis and secretion	9	0.02015	C.angulata
map00790	Folate biosynthesis	5	0.02091	C.angulata
map04727	GABAergic synapse	5	0.02091	C.angulata
map00730	Thiamine metabolism	3	0.02622	C.angulata
map04724	Glutamatergic synapse	8	0.03041	C.angulata
map00220	Arginine biosynthesis	3	0.03725	C.angulata
map04740	Olfactory transduction	7	0.04047	C.angulata
map04713	Circadian entrainment	9	0.04146	C.angulata
map00561	Glycerolipid metabolism	6	0.0428	C.angulata
map04270	Vascular smooth muscle contraction	12	0.04483	C.angulata
map04066	HIF-1 signaling pathway	9	0.04812	C.angulata
map00430	Taurine and hypotaurine metabolism	3	0.02039	C.gigas
map00750	Vitamin B6 metabolism	2	0.02141	C.gigas
map04913	Ovarian steroidogenesis	5	0.02335	C.gigas
map00590	Arachidonic acid metabolism	6	0.02735	C.gigas
map04914	Progesterone-mediated oocyte maturation	4	0.02844	C.gigas
map04974	Protein digestion and absorption	7	0.03796	C.gigas
map00310	Lysine degradation	5	0.04982	C.gigas
